# Supplementary material for: Proximity Mapping of Desmosomes Reveals a Striking Shift in Their Molecular Neighborhood Associated With Maturation
Source: Mol Cell Proteomics. 2024 Feb 10;23(3):100735. doi: 10.1016/j.mcpro.2024.100735 (PMC10943070; doi:10.1016/j.mcpro.2024.100735)
Supplement: Supplemental Table S1 [file mmc2.xlsx]

## Sheet: Table S1
Supplementary table 1. The desmosomal proximitome of Ca2+-dependent desmosomes
BioID bait	Prey Gene (canine)	Human ortholog gene (NA = not available)	Ensembl human Gene ID	Unique peptides	Bait Intensity	Intensity Sum	Avg Intensity	BirA* control Intensity	Fold change (bait/BirA* control)	BFDR	Ribosomal protein	Present in Desmoplakin BioID (Badu-Nkansah et al., 2021)	Present in E-Cadherin BioID (Van Itallie et al., 2014)
Dsc2a	PC	PC	ENSG00000173599	14|14|14	13.579|11.741|14.468	39.787	13.262	0.503|0.313|0.405	33.197	0	No	No	No
Dsc2a	DSC2	DSC2	ENSG00000134755	2|2|2	11.444|11.585|13.728	36.757	12.252	.|.|.	28.327	0	No	No	Yes
Dsc2a	UTRN	UTRN	ENSG00000152818	9|12|13	3.584|4.548|5.768	13.9	4.633	.|0.196|.	23.605	0	No	No	No
Dsc2a	SNAP23;A0A5F4DFP6	SNAP23	ENSG00000092531	12|11|13	7.251|7.116|7.653	22.021	7.34	0.551|0.535|.	13.516	0	No	No	Yes
Dsc2a	DSG2	DSG2	ENSG00000134757	9|11|9	6.446|6.181|6.676	19.302	6.434	0.592|0.437|.	12.649	0	No	Yes	No
Dsc2a	PCCA	PCCA	ENSG00000175198	11|13|14	3.458|4.270|6.678	14.406	4.802	.|0.338|0.457	12.227	0	No	No	No
Dsc2a	ERBIN	ERBIN	ENSG00000112851	7|5|7	3.173|2.975|3.292	9.44	3.147	0.395|0.224|.	10.582	0	No	Yes	No
Dsc2a	KIAA1217	KIAA1217	ENSG00000120549	23|24|28	4.241|4.636|5.332	14.209	4.736	0.492|0.627|0.386	9.628	0	No	No	No
Dsc2a	CRK	CRK	ENSG00000167193	6|5|7	8.159|7.634|8.354	24.146	8.049	1.022|0.748|0.852	9.282	0	No	Yes	Yes
Dsc2a	VAMP3	VAMP3	ENSG00000049245	6|6|7	4.334|4.324|4.353	13.011	4.337	0.357|0.615|0.483	9.163	0	No	No	No
Dsc2a	VAMP5	VAMP5	ENSG00000168899	2|3|3	7.746|6.749|9.702	24.197	8.066	1.218|1.093|0.545	8.974	0	No	No	Yes
Dsc2a	HMGB3	HMGB3	ENSG00000029993	2|2|2	1.683|1.412|2.141	5.236	1.745	.|.|0.198	8.828	0	No	No	No
Dsc2a	CRKL	CRKL	ENSG00000099942	6|5|7	5.773|4.789|7.214	17.776	5.925	1.294|0.675|0.382	8.543	0	No	Yes	No
Dsc2a	CSNK1G1	CSNK1G1	ENSG00000169118	4|4|4	3.892|5.243|5.517	14.652	4.884	0.614|0.789|0.562	7.536	0	No	No	No
Dsc2a	LOC403555	SET	ENSG00000119335	5|5|5	3.033|2.716|4.743	10.493	3.498	.|0.491|.	7.121	0	No	No	No
Dsc2a	SERPINH1	SERPINH1	ENSG00000149257	1|0|2	0.884|.|0.897	2.213	0.738	.|0.105|.	7.002	0.031	No	No	No
Dsc2a	CYB5A;cyb5A	CYB5A	ENSG00000166347	2|3|3	1.805|2.596|2.937	7.338	2.446	0.506|0.246|.	6.934	0	No	No	No
Dsc2a	EMD	EMD	ENSG00000102119	4|4|4	3.209|3.226|2.889	9.324	3.108	0.461|.|.	6.748	0	No	No	No
Dsc2a	EPB41	EPB41	ENSG00000159023	2|3|2	2.223|2.274|1.963	6.46	2.153	.|0.405|0.336	5.831	0	No	Yes	No
Dsc2a	ARHGAP32	ARHGAP32	ENSG00000134909	9|8|8	2.364|2.769|2.089	7.222	2.407	.|.|.	5.566	0	No	Yes	No
Dsc2a	CXADR	CXADR	ENSG00000154639	4|4|4	2.327|2.155|2.866	7.348	2.449	.|0.442|.	5.54	0	No	No	No
Dsc2a	PACSIN2	PACSIN2	ENSG00000100266	5|4|5	2.487|2.293|2.517	7.297	2.432	0.307|0.811|0.353	5.469	0	No	No	No
Dsc2a	CHCHD3	CHCHD3	ENSG00000106554	3|3|3	1.047|0.926|1.140	3.113	1.038	0.199|0.188|.	5.375	0	No	No	No
Dsc2a	ANXA5	ANXA5	ENSG00000164111	4|2|5	2.147|1.531|3.253	6.931	2.31	0.554|0.354|.	5.218	0	No	No	No
Dsc2a	AKAP12	AKAP12	ENSG00000131016	7|7|5	2.451|2.460|1.603	6.514	2.171	.|.|.	5.02	0	No	No	No
Dsc2a	ANXA8L1	ANXA8L1	ENSG00000264230	8|8|9	3.526|3.330|5.014	11.87	3.957	0.657|0.693|1.130	4.937	0	No	No	No
Dsc2a	ABI1	ABI1	ENSG00000136754	3|2|4	1.822|1.859|2.548	6.229	2.076	.|.|.	4.8	0	No	Yes	No
Dsc2a	MCCC1	MCCC1	ENSG00000078070	3|1|2	2.977|1.493|1.750	6.219	2.073	.|.|.	4.793	0	No	No	No
Dsc2a	RPS17	RPS17	ENSG00000182774	1|2|3	1.302|1.380|2.958	5.64	1.88	0.340|0.419|0.443	4.72	0	Yes	No	No
Dsc2a	EPB41L1	EPB41L1	ENSG00000088367	6|5|4	1.926|2.099|2.093	6.118	2.039	.|.|.	4.715	0	No	No	No
Dsc2a	FAM83B	FAM83B	ENSG00000168143	3|2|5	0.577|0.512|1.082	2.171	0.724	.|0.156|.	4.644	0	No	Yes	Yes
Dsc2a	SLC9A3R1	SLC9A3R1	ENSG00000109062	6|8|8	2.291|2.546|2.720	7.557	2.519	0.473|0.428|0.827	4.571	0	No	No	No
Dsc2a	GORASP2	GORASP2	ENSG00000115806	2|3|2	1.229|1.568|1.341	4.138	1.379	0.387|0.313|0.228	4.559	0	No	No	Yes
Dsc2a	EFNB1	EFNB1	ENSG00000090776	2|3|3	1.822|1.834|1.981	5.636	1.879	.|.|.	4.344	0	No	No	Yes
Dsc2a	FAM104A	CDC42EP4	ENSG00000179604	3|4|4	1.664|1.830|2.029	5.523	1.841	.|.|.	4.256	0	No	No	No
Dsc2a	CHMP5	CHMP5	ENSG00000086065	3|4|4	2.816|2.792|2.697	8.304	2.768	0.993|0.603|0.462	4.249	0	No	No	No
Dsc2a	PKG2	JUP	ENSG00000173801	26|25|27	19.163|20.327|19.556	59.046	19.682	5.327|2.555|7.538	4.204	0.002	No	No	No
Dsc2a	SEC22B	SEC22B	ENSG00000265808	2|3|3	0.540|0.527|0.794	1.861	0.62	.|0.151|.	4.106	0	No	No	No
Dsc2a	STX7	STX7	ENSG00000079950	4|4|4	1.680|1.796|1.916	5.392	1.797	0.274|0.713|.	4.067	0	No	No	Yes
Dsc2a	PDIA3	PDIA3	ENSG00000167004	9|8|8	2.039|1.900|2.562	6.501	2.167	0.628|0.546|0.452	4.033	0	No	No	No
Dsc2a	PNP	PNP	ENSG00000198805	4|3|2	1.569|1.509|1.980	5.057	1.686	.|.|.	3.898	0	No	No	No
Dsc2a	RAB11A;RAB11B	RAB11A;RAB11B	ENSG00000103769;ENSG00000185236	3|3|4	2.219|2.270|2.272	6.762	2.254	0.569|0.547|0.652	3.836	0	No	No	No
Dsc2a	ITGB1	ITGB1	ENSG00000150093	4|4|3	1.605|1.493|1.879	4.977	1.659	.|.|.	3.836	0	No	No	No
Dsc2a	CHMP6	CHMP6	ENSG00000176108	3|3|4	1.003|1.178|2.624	4.805	1.602	.|.|.	3.703	0	No	No	No
Dsc2a	SPTAN1	SPTAN1	ENSG00000197694	3|0|5	0.817|.|0.832	2.082	0.694	.|0.190|.	3.65	0.034	No	Yes	No
Dsc2a	MARCKSL1;A0A5F4CZF3	MARCKSL1	ENSG00000175130	1|2|2	2.178|2.191|2.130	6.499	2.166	0.530|0.690|.	3.58	0	No	No	Yes
Dsc2a	HMGB2	HMGB2	ENSG00000164104	2|2|3	1.233|1.018|1.972	4.222	1.407	.|0.403|0.393	3.535	0	No	No	No
Dsc2a	PLIN3	PLIN3	ENSG00000105355	4|4|6	1.550|1.232|2.018	4.799	1.6	.|0.668|0.332	3.398	0	No	Yes	No
Dsc2a	TPD52L2	TPD52L2	ENSG00000101150	2|2|2	0.960|0.833|0.929	2.722	0.907	0.268|.|.	3.388	0	No	No	Yes
Dsc2a	TMEM199	TMEM199	ENSG00000244045	2|2|2	1.255|1.411|1.525	4.19	1.397	.|0.413|.	3.386	0	No	No	Yes
Dsc2a	STAM	STAM	ENSG00000136738	1|2|2	1.122|1.518|1.723	4.363	1.454	.|.|.	3.363	0	No	No	Yes
Dsc2a	AGR2	AGR2	ENSG00000106541	1|1|3	0.900|0.817|1.635	3.352	1.117	0.310|.|0.361	3.338	0	No	No	No
Dsc2a	NECTIN3	NECTIN3	ENSG00000177707	2|2|3	1.358|1.276|1.675	4.309	1.436	.|.|.	3.321	0	No	No	No
Dsc2a	PAK2	PAK2	ENSG00000180370	5|5|5	2.547|2.400|2.756	7.703	2.568	0.775|1.066|0.566	3.307	0	No	Yes	No
Dsc2a	COX4I1	COX4I1	ENSG00000131143	1|1|2	1.660|1.805|1.530	4.995	1.665	0.534|0.501|0.488	3.283	0	No	No	No
Dsc2a	PDIA6	PDIA6	ENSG00000143870	5|4|5	2.176|1.965|2.462	6.603	2.201	.|0.681|.	3.23	0	No	No	Yes
Dsc2a	P18470	HLA-DRA	ENSG00000204287	4|4|4	2.202|2.569|2.570	7.34	2.447	0.636|0.872|0.795	3.213	0	No	No	No
Dsc2a	SRPX2	SRPX2	ENSG00000102359	2|1|2	1.032|1.298|1.745	4.075	1.358	.|.|.	3.14	0	No	No	No
Dsc2a	EPB41	EPB41	ENSG00000159023	1|1|1	1.244|1.380|1.375	3.999	1.333	.|.|.	3.082	0	No	Yes	No
Dsc2a	P4HB	P4HB	ENSG00000185624	4|4|5	1.865|1.801|2.230	5.896	1.965	0.723|0.707|0.582	2.944	0	No	No	No
Dsc2a	TNKS1BP1	TNKS1BP1	ENSG00000149115	11|12|13	3.177|3.150|3.169	9.496	3.165	1.182|1.267|0.854	2.915	0	No	Yes	No
Dsc2a	CLDN1	CLDN1	ENSG00000163347	1|1|1	1.159|1.257|1.342	3.758	1.253	.|.|.	2.896	0	No	No	No
Dsc2a	PRKCSH	PRKCSH	ENSG00000130175	3|4|4	0.853|1.280|1.612	3.745	1.248	.|.|.	2.887	0.024	No	No	No
Dsc2a	NSFL1C	NSFL1C	ENSG00000088833	2|4|4	0.860|1.098|1.461	3.419	1.14	.|0.416|0.379	2.869	0.003	No	Yes	No
Dsc2a	DLA-64;DLA88;P18466	HLA-F;HLA-A;HLA-B;HLA-C	ENSG00000204642;ENSG00000206503;ENSG00000234745;ENSG00000204525	3|3|3	1.182|1.226|1.313	3.721	1.24	.|.|.	2.868	0	No	No	No
Dsc2a	BSG	BSG	ENSG00000172270	5|4|5	1.263|1.196|1.210	3.669	1.223	0.559|0.292|0.480	2.858	0.001	No	No	Yes
Dsc2a	DLA-DMA	HLA-DMA	ENSG00000204257	2|1|2	1.342|0.959|1.389	3.69	1.23	.|.|.	2.844	0.001	No	No	No
Dsc2a	HMGB1	HMGB1	-	3|3|8	2.636|2.930|5.558	11.124	3.708	1.371|1.220|1.330	2.84	0.012	No	No	No
Dsc2a	BCL2L13	BCL2L13	ENSG00000099968	2|2|2	0.701|0.775|0.863	2.338	0.779	0.290|.|0.264	2.814	0	No	No	No
Dsc2a	HSPA5	HSPA5	ENSG00000044574	5|3|7	1.182|0.725|1.877	3.784	1.261	0.512|0.404|.	2.774	0.037	No	Yes	No
Dsc2a	CTNNA1	CTNNA1	ENSG00000044115	5|4|5	1.091|1.118|1.351	3.561	1.187	.|.|.	2.744	0	No	Yes	Yes
Dsc2a	CDC37	CDC37	ENSG00000105401	4|5|7	2.002|2.278|2.440	6.721	2.24	0.740|1.113|0.664	2.74	0	No	No	No
Dsc2a	DLG1	DLG1	ENSG00000075711	3|3|3	1.118|1.054|1.377	3.549	1.183	.|.|.	2.735	0	No	Yes	Yes
Dsc2a	PGRMC1	PGRMC1	ENSG00000101856	2|3|3	1.060|1.296|1.305	3.662	1.221	0.515|0.388|.	2.732	0	No	No	No
Dsc2a	SPART	SPART	ENSG00000133104	3|2|3	0.610|0.520|0.950	2.08	0.693	.|0.258|.	2.683	0.015	No	No	No
Dsc2a	CLINT1	CLINT1	ENSG00000113282	8|8|7	1.894|1.878|3.186	6.958	2.319	0.741|1.213|0.739	2.659	0.021	No	Yes	Yes
Dsc2a	BET1;A0A5F4BR85	BET1	ENSG00000105829	1|1|1	1.207|1.092|1.144	3.442	1.147	.|.|.	2.653	0	No	No	Yes
Dsc2a	NECTIN2	NECTIN2	ENSG00000130202	3|1|4	1.186|0.914|1.338	3.438	1.146	.|.|.	2.649	0.004	No	No	Yes
Dsc2a	NCK1	NCK1	ENSG00000158092	3|3|3	1.032|0.973|1.420	3.424	1.141	.|.|.	2.639	0.001	No	Yes	No
Dsc2a	PKP4	PKP4	ENSG00000144283	3|3|3	1.125|1.097|1.200	3.422	1.141	.|.|.	2.637	0	No	Yes	No
Dsc2a	SLC3A2	SLC3A2	ENSG00000168003	4|3|3	1.060|1.030|1.298	3.388	1.129	.|.|.	2.611	0	No	Yes	No
Dsc2a	CNPY2	CNPY2	ENSG00000257727	2|2|2	0.977|0.979|1.059	3.016	1.005	0.455|.|0.344	2.541	0	No	No	No
Dsc2a	SNAP29	SNAP29	ENSG00000099940	10|10|10	11.458|11.333|11.738	34.528	11.509	4.988|4.973|3.894	2.508	0	No	Yes	Yes
Dsc2a	CTNND1	CTNND1	ENSG00000198561	1|1|1	1.161|1.027|1.061	3.249	1.083	.|.|.	2.504	0	No	Yes	Yes
Dsc2a	F6XLB5	PDLIM7	ENSG00000196923	2|2|3	0.767|0.854|0.828	2.45	0.817	.|0.355|0.300	2.501	0	No	No	No
Dsc2a	RRAS	RRAS	ENSG00000126458	2|2|2	0.693|0.773|0.965	2.431	0.81	.|0.329|.	2.465	0.005	No	No	No
Dsc2a	CLNS1A;A0A5F4CZQ0;A0A5F4CFF2	CLNS1A	ENSG00000074201	3|3|4	1.838|1.626|2.407	5.871	1.957	0.764|0.844|0.799	2.441	0.009	No	No	No
Dsc2a	STAM2	STAM2	ENSG00000115145	2|2|2	1.104|0.929|1.115	3.148	1.049	.|.|.	2.426	0.001	No	Yes	No
Dsc2a	SEC61B	SEC61B	ENSG00000106803	3|3|3	2.583|2.452|2.981	8.016	2.672	1.011|1.442|0.951	2.396	0.003	No	No	Yes
Dsc2a	COMT	COMT	ENSG00000093010	1|2|2	0.480|0.837|1.129	2.446	0.815	0.509|0.232|.	2.371	0.049	No	No	No
Dsc2a	PALM	PALM	ENSG00000099864	3|3|3	0.952|1.120|0.974	3.046	1.015	.|.|.	2.348	0.001	No	No	No
Dsc2a	CALR	CALR	ENSG00000179218	7|5|5	3.211|3.048|3.630	9.889	3.296	1.740|1.334|1.220	2.33	0.002	No	No	No
Dsc2a	NDUFC2	NDUFC2	ENSG00000151366	1|1|1	0.911|1.290|1.183	3.384	1.128	0.491|.|.	2.298	0.027	No	No	No
Dsc2a	PSMC2	PSMC2	ENSG00000161057	2|2|1	0.572|0.561|0.395	1.529	0.51	.|0.224|.	2.273	0.043	No	Yes	No
Dsc2a	NDUFA2	NDUFA2	ENSG00000131495	1|2|2	0.530|0.715|0.738	1.983	0.661	.|0.338|0.257	2.243	0.046	No	No	No
Dsc2a	EPCAM	EPCAM	ENSG00000119888	6|6|7	3.854|3.536|4.239	11.63	3.877	1.541|1.967|1.720	2.236	0.007	No	No	No
Dsc2a	SNRPD2	SNRPD2	ENSG00000125743	0|2|3	.|1.680|2.107	4.219	1.406	.|.|0.630	2.232	0.04	No	No	No
Dsc2a	TAX1BP3	TAX1BP3	ENSG00000213977	1|1|1	0.936|0.916|0.993	2.845	0.948	.|.|.	2.193	0.004	No	No	Yes
Dsc2a	PGRMC2	PGRMC2	ENSG00000164040	4|4|4	3.825|3.410|3.763	10.998	3.666	1.918|1.554|1.632	2.164	0.018	No	No	No
PG-C	PC	PC	ENSG00000173599	8|6|7	8.715|6.940|9.584	25.238	8.413	0.500|0.313|0.404	21.105	0	No	No	No
PG-C	DSG2	DSG2	ENSG00000134757	5|4|6	7.922|6.738|7.718	22.378	7.459	0.587|0.436|.	14.758	0	No	Yes	No
PG-C	PCCA	PCCA	ENSG00000175198	1|1|1	5.115|4.135|6.891	16.141	5.38	.|0.338|0.455	13.726	0	No	No	No
PG-C	HMGB1	HMGB1	-	4|3|4	17.899|17.336|15.572	50.808	16.936	1.340|1.194|1.301	13.265	0	No	No	No
PG-C	LOC403555	SET	ENSG00000119335	3|2|4	5.741|5.975|6.473	18.188	6.063	.|0.488|.	12.415	0	No	No	No
PG-C	HMGB3	HMGB3	ENSG00000029993	6|6|8	2.291|2.106|1.981	6.378	2.126	.|.|0.200	10.648	0	No	No	No
PG-C	HMGB2	HMGB2	ENSG00000164104	4|4|3	4.646|4.711|3.132	12.488	4.163	.|0.402|0.392	10.48	0	No	No	No
PG-C	KIAA1217	KIAA1217	ENSG00000120549	3|2|3	5.433|4.012|5.920	15.365	5.122	0.489|0.621|0.386	10.472	0	No	No	No
PG-C	NIFK	NIFK	ENSG00000155438	29|24|34	4.321|4.562|3.820	12.702	4.234	0.406|0.380|0.511	9.879	0	Yes	No	Yes
PG-C	SET;J9P7Y8;A0A5F4CSW3	SETSIP	-	5|5|5	24.948|21.060|26.967	72.975	24.325	2.302|3.038|2.486	9.39	0	No	No	No
PG-C	UTRN	UTRN	ENSG00000152818	3|3|4	1.719|1.497|2.189	5.405	1.802	.|0.198|.	9.089	0	No	No	No
PG-C	NOP2	NOP2	ENSG00000111641	8|7|9	1.113|0.923|1.380	3.416	1.139	.|.|0.132	8.628	0	Yes	No	No
PG-C	ERBIN	ERBIN	ENSG00000112851	6|5|6	2.509|2.107|2.573	7.19	2.397	0.394|0.226|.	8.038	0	No	Yes	No
PG-C	SLC25A3;F1PVF1	SLC25A3	ENSG00000075415	1|1|1	2.631|4.557|8.694	15.882	5.294	0.778|0.593|0.683	7.783	0	No	No	No
PG-C	IQGAP1	IQGAP1	ENSG00000140575	2|2|2	3.574|3.487|4.932	11.993	3.998	0.615|0.549|0.485	7.307	0	No	Yes	No
PG-C	LARP7	LARP7	ENSG00000174720	4|4|4	2.443|2.160|3.139	7.742	2.581	0.301|0.543|.	6.383	0	No	No	No
PG-C	APEX1	APEX1	ENSG00000100823	1|2|1	2.060|1.679|2.305	6.044	2.015	0.253|0.691|0.196	6.202	0.001	No	No	No
PG-C	NOP58	NOP58	ENSG00000055044	7|4|10	1.316|1.471|1.665	4.452	1.484	.|0.259|.	5.736	0	Yes	No	No
PG-C	PKP4	PKP4	ENSG00000144283	4|5|7	2.286|1.692|3.148	7.126	2.375	.|.|.	5.512	0	No	Yes	No
PG-C	ACTR3	ACTR3	ENSG00000115091	4|3|3	1.003|0.987|2.157	4.148	1.383	.|0.257|.	5.384	0	No	No	No
PG-C	HSD17B12	HSD17B12	ENSG00000149084	5|3|5	1.607|1.256|1.753	4.616	1.539	0.267|0.275|0.351	5.206	0	No	Yes	No
PG-C	RPL18;A0A5F4CW64	RPL18	ENSG00000063177	20|16|22	1.865|1.564|4.560	7.989	2.663	0.657|.|0.417	5.088	0	Yes	No	No
PG-C	NANS	ANP32B	ENSG00000136938	2|2|3	8.416|6.272|13.512	28.2	9.4	2.055|1.739|1.880	4.982	0	No	No	No
PG-C	SNAP23;A0A5F4DFP6	SNAP23	ENSG00000092531	2|2|2	2.915|2.372|2.681	7.969	2.656	0.547|0.531|.	4.928	0	No	No	Yes
PG-C	DKC1	DKC1	ENSG00000130826	3|2|4	0.888|0.794|1.512	3.195	1.065	.|0.219|.	4.873	0	Yes	No	No
PG-C	A0A5F4C6Y2	RPL36	ENSG00000130255	2|1|3	2.344|2.192|3.370	7.906	2.635	0.727|0.656|0.334	4.863	0	Yes	No	No
PG-C	MYBBP1A	MYBBP1A	ENSG00000132382	3|4|4	6.366|6.613|7.256	20.235	6.745	1.441|1.374|1.354	4.855	0	No	Yes	No
PG-C	RPS5	RPS5	ENSG00000083845	3|3|2	3.807|4.085|4.682	12.574	4.191	0.417|1.664|1.026	4.694	0.005	Yes	No	No
PG-C	RPL29;F6XA89;J9PA77;J9NVV9	RPL29	ENSG00000162244	7|6|8	2.568|2.841|3.924	9.333	3.111	0.767|0.567|0.678	4.673	0	Yes	No	No
PG-C	SLC25A5;SLC25A6	SLC25A5	ENSG00000005022	3|4|4	3.347|3.393|7.154	13.894	4.631	1.146|1.165|0.738	4.654	0	No	Yes	No
PG-C	ANXA5	ANXA5	ENSG00000164111	14|13|15	2.034|1.365|2.613	6.012	2.004	0.550|0.354|.	4.544	0	No	No	No
PG-C	ANP32E	ANP32E	ENSG00000143401	4|4|6	23.630|20.551|26.106	70.287	23.429	4.359|5.355|6.027	4.505	0	No	No	No
PG-C	SRPK1	SRPK1	ENSG00000096063	1|2|2	1.961|1.864|2.625	6.449	2.15	.|.|0.485	4.431	0	No	No	No
PG-C	PDIA4	PDIA4	ENSG00000155660	9|8|11	1.525|0.873|2.040	4.438	1.479	.|0.337|.	4.39	0	No	No	No
PG-C	PKP2	PKP2	ENSG00000057294	8|6|12	1.861|1.693|2.096	5.65	1.883	.|.|.	4.37	0	No	No	No
PG-C	RPL24	RPL24	ENSG00000114391	3|3|2	1.832|1.738|2.035	5.604	1.868	.|.|.	4.335	0	Yes	Yes	No
PG-C	RPL7A	NA	-	6|6|7	6.707|6.396|8.553	21.656	7.219	1.723|1.784|1.637	4.212	0	Yes	No	No
PG-C	RPS26	NA	-	4|4|5	1.314|4.232|4.646	10.192	3.397	0.790|0.793|0.845	4.2	0.049	Yes	No	No
PG-C	MYO1B	MYO1B	ENSG00000128641	2|2|2	1.544|1.535|2.695	5.774	1.925	.|0.362|0.585	4.181	0	No	No	No
PG-C	RPL8	RPL8	ENSG00000161016	1|1|1	6.567|5.669|7.564	19.8	6.6	1.097|1.582|2.341	4.136	0	Yes	Yes	No
PG-C	NOP56	NOP56	ENSG00000101361	4|2|6	1.654|1.504|2.130	5.288	1.763	.|.|.	4.09	0	Yes	No	No
PG-C	RPL7;J9P4G8	RPL7	ENSG00000147604	7|6|7	8.682|11.724|11.444	31.85	10.617	2.778|2.519|2.611	4.031	0	Yes	No	No
PG-C	PES1	PES1	ENSG00000100029	8|8|9	1.776|2.078|1.354	5.208	1.736	.|.|.	4.028	0	Yes	No	No
PG-C	CRK	CRK	ENSG00000167193	17|17|19	3.194|2.639|4.402	10.235	3.412	1.003|0.739|0.840	3.996	0	No	Yes	Yes
PG-C	ANP32A	ANP32D;ANP32A	ENSG00000139223;ENSG00000140350	4|2|5	11.641|10.247|18.121	40.009	13.336	3.510|3.542|3.050	3.97	0	No	No	No
PG-C	PLEKHA5	PLEKHA5	ENSG00000052126	4|3|1	3.713|3.544|4.196	11.452	3.817	0.968|.|.	3.942	0	No	No	Yes
PG-C	MACROH2A1	MACROH2A1	ENSG00000113648	3|2|5	3.052|2.550|3.250	8.852	2.951	0.790|0.676|0.797	3.922	0	No	No	No
PG-C	UBE2R2;A0A5F4D0I7	UBE2R2	ENSG00000107341	2|2|2	3.542|3.822|4.718	12.082	4.027	1.060|1.112|0.966	3.857	0	No	No	No
PG-C	NMT1	NMT1	ENSG00000136448	7|4|6	1.929|1.423|2.385	5.737	1.912	.|.|0.508	3.766	0	No	No	No
PG-C	GNL3	GNL3	ENSG00000163938	2|2|3	1.470|1.379|1.994	4.843	1.614	.|.|.	3.746	0	No	No	No
PG-C	RPL13A	RPL13A	ENSG00000142541	1|1|1	4.923|5.396|6.579	16.898	5.633	1.580|1.345|1.671	3.692	0	Yes	Yes	No
PG-C	EEF1G;A0A5F4DFL8;J9PAV3	EEF1G	-	6|4|4	2.883|1.430|3.365	7.678	2.559	0.686|0.792|0.615	3.689	0.006	No	No	No
PG-C	FTSJ3	FTSJ3	ENSG00000108592	13|14|18	1.488|1.388|1.831	4.707	1.569	.|.|.	3.64	0	Yes	No	No
PG-C	RPL13	RPL13	ENSG00000167526	3|3|5	6.814|5.292|6.745	18.85	6.283	1.684|1.638|1.872	3.636	0	Yes	Yes	No
PG-C	RPL10;RPL10L	RPL10L	ENSG00000165496	2|2|2	4.524|5.423|8.963	18.909	6.303	1.988|1.423|1.874	3.615	0	Yes	No	No
PG-C	PKP3	PKP3	ENSG00000184363	12|10|12	1.504|0.813|2.288	4.605	1.535	.|.|.	3.561	0.041	No	Yes	No
PG-C	E2QVG7;RPL27	RPL27	ENSG00000131469	12|11|12	1.700|2.198|2.612	6.51	2.17	0.602|0.544|0.700	3.545	0	Yes	No	No
PG-C	RPL4;A0A5F4C2R1;A0A5F4C6Z8;LOC100856765;J9P0P0	RPL4	ENSG00000174444	2|2|2	13.689|14.983|21.249	49.922	16.641	5.455|4.091|5.269	3.397	0	Yes	Yes	No
PG-C	RSL1D1	RSL1D1	ENSG00000171490	5|5|7	1.370|1.405|1.606	4.381	1.46	0.430|.|.	3.395	0	Yes	No	No
PG-C	NOP16	NOP16	-	3|3|4	2.030|2.403|1.653	6.086	2.029	0.666|0.640|0.511	3.37	0	No	No	Yes
PG-C	VAMP5	VAMP5	ENSG00000168899	3|3|4	2.176|3.086|3.654	8.916	2.972	1.193|1.072|0.541	3.36	0.004	No	No	Yes
PG-C	LRPPRC	LRPPRC	ENSG00000138095	7|7|7	1.305|1.162|1.871	4.338	1.446	.|.|.	3.355	0	No	No	No
PG-C	EML4	EML4	ENSG00000143924	3|3|3	0.695|0.504|1.333	2.532	0.844	0.223|0.285|.	3.347	0.022	No	No	No
PG-C	J9NRJ1;RPS6	RPS6	ENSG00000137154	7|6|7	5.647|5.172|8.513	19.333	6.444	2.185|1.769|1.880	3.327	0	Yes	Yes	No
PG-C	RPS24;L7N065;L7N0I3	RPS24	ENSG00000138326	3|2|4	1.143|1.403|1.706	4.252	1.417	.|.|.	3.288	0	Yes	No	No
PG-C	NAP1L4	NAP1L4	ENSG00000205531	6|6|5	4.447|3.803|4.393	12.643	4.214	1.032|1.860|1.099	3.286	0	Yes	No	No
PG-C	DDX18	DDX18	ENSG00000088205	24|15|27	1.382|1.179|1.673	4.234	1.411	.|.|.	3.274	0	Yes	No	No
PG-C	CTNND1	CTNND1	ENSG00000198561	8|8|11	1.579|1.317|1.328	4.224	1.408	.|.|.	3.267	0	No	Yes	Yes
PG-C	RPL19	RPL19	ENSG00000108298	6|6|6	4.564|5.633|6.858	17.055	5.685	2.032|1.445|1.874	3.22	0	Yes	No	No
PG-C	ANXA8L1	ANXA8L1	ENSG00000264230	5|3|6	3.199|1.639|2.741	7.579	2.526	0.650|0.685|1.108	3.197	0.013	No	No	No
PG-C	NAA15	NAA15	ENSG00000164134	14|11|15	1.317|1.031|1.761	4.109	1.37	.|.|.	3.178	0	No	No	No
PG-C	CTNNA1	CTNNA1	ENSG00000044115	8|3|8	1.629|1.050|1.402	4.081	1.36	.|.|.	3.156	0	No	Yes	Yes
PG-C	RPL15	RPL15	ENSG00000174748	8|5|8	6.645|8.027|11.701	26.373	8.791	3.099|2.072|3.389	3.149	0	Yes	No	No
PG-C	MYO1E	MYO1E	ENSG00000157483	15|15|18	0.888|0.720|1.763	3.371	1.124	0.280|0.475|0.350	3.125	0.025	No	Yes	No
PG-C	CLNS1A;A0A5F4CZQ0;A0A5F4CFF2	CLNS1A	ENSG00000074201	13|13|15	2.944|2.710|1.714	7.369	2.456	0.754|0.832|0.788	3.107	0.002	No	No	No
PG-C	CRKL	CRKL	ENSG00000099942	3|3|3	2.325|2.058|2.003	6.386	2.129	1.266|0.668|0.381	3.105	0.028	No	Yes	No
PG-C	RPL10A;A0A5F4C0N8;A0A5F4BW60	NA	-	4|5|7	1.875|2.007|3.033	6.915	2.305	0.630|0.818|0.820	3.072	0	Yes	No	No
PG-C	RPL27A;A0A5F4CYR4;A0A5F4CIS2;F1PWI8	NA	-	5|6|7	5.236|4.730|7.072	17.038	5.679	2.715|1.382|1.728	3.046	0.002	Yes	Yes	No
PG-C	HSPA5	HSPA5	ENSG00000044574	4|5|6	1.511|0.879|1.736	4.126	1.375	0.508|0.403|.	3.037	0.033	No	Yes	No
PG-C	FAU	FAU	ENSG00000149806	6|3|7	2.021|2.223|1.589	5.834	1.945	0.746|0.654|0.563	2.99	0	Yes	No	No
PG-C	RPL3;J9P6X5	RPL3	ENSG00000100316	2|1|2	10.410|12.206|20.017	42.634	14.211	5.391|3.795|5.439	2.955	0.003	Yes	Yes	No
PG-C	AKAP12	AKAP12	ENSG00000131016	11|12|13	1.352|1.177|1.242	3.772	1.257	.|.|.	2.917	0	No	No	No
PG-C	RPS8	RPS8	ENSG00000142937	2|2|2	14.020|11.689|17.524	43.233	14.411	5.385|4.467|5.114	2.898	0	Yes	Yes	No
PG-C	MTCH2	MTCH2	ENSG00000109919	11|11|13	0.745|0.545|0.706	1.997	0.666	0.230|.|.	2.892	0	No	No	No
PG-C	F6XLB5	PDLIM7	ENSG00000196923	10|9|11	0.949|0.578|1.308	2.836	0.945	.|0.355|0.301	2.892	0.044	No	No	No
PG-C	MCCC1	MCCC1	ENSG00000078070	3|2|6	1.040|1.043|1.636	3.718	1.239	.|.|.	2.876	0	No	No	No
PG-C	RRP1	RRP1	ENSG00000160214	6|6|7	1.217|1.129|1.428	3.774	1.258	0.463|0.598|0.302	2.876	0.001	Yes	No	No
PG-C	VAMP3	VAMP3	ENSG00000049245	7|6|8	1.200|1.156|1.661	4.016	1.339	0.357|0.609|0.480	2.843	0	No	No	No
PG-C	CYP1B1	CYP1B1	ENSG00000138061	1|1|2	1.240|0.661|1.487	3.388	1.129	0.382|0.391|0.423	2.836	0.047	No	No	No
PG-C	RPL35	NA	-	3|3|5	0.991|0.988|1.661	3.641	1.214	.|.|.	2.816	0.001	Yes	No	No
PG-C	TFPT	TFPT	ENSG00000105619	3|2|3	3.581|3.822|5.580	12.983	4.328	2.010|1.172|1.563	2.803	0.002	Yes	No	No
PG-C	ABCF1	ABCF1	ENSG00000204574	1|2|2	0.936|0.782|1.340	3.058	1.019	.|0.431|0.310	2.791	0.003	No	Yes	No
PG-C	J9P1D0;F1Q444;RPL17-C18orf32;A0A5F4D7R4;J9P774;A0A5F4DCN4;A0A5F4D9S8;F1PI74;J9P5U8;J9P4F7	RPL17;RPL17-C18orf32	ENSG00000265681;ENSG00000215472	5|3|5	3.705|3.428|4.343	11.475	3.825	1.588|1.234|1.316	2.79	0	Yes	No	No
PG-C	MSN	MSN	ENSG00000147065	7|6|10	0.881|0.791|0.955	2.627	0.876	.|0.319|.	2.742	0	No	Yes	No
PG-C	RPS15A;J9P7C2	NA	-	11|6|15	2.354|1.902|3.057	7.313	2.438	0.667|1.175|0.910	2.728	0.009	Yes	No	No
PG-C	FBL	FBL	ENSG00000105202	3|2|3	0.878|0.766|1.433	3.077	1.026	.|.|0.378	2.712	0.017	Yes	Yes	No
PG-C	RPS25;A0A5F4D7P8	NA	-	3|2|3	5.352|6.951|5.814	18.118	6.039	2.285|2.313|2.251	2.646	0	Yes	No	No
PG-C	DYRK1B	DYRK1B	ENSG00000105204	7|6|8	3.608|3.078|4.421	11.107	3.702	1.154|1.632|1.461	2.641	0.001	Yes	No	No
PG-C	CLTC	CLTC	ENSG00000141367	8|7|8	0.608|0.591|0.870	2.068	0.689	.|0.263|.	2.624	0.001	No	Yes	No
PG-C	LOC106558887;J9P9J8;J9P608;J9PAG2;J9NZX1;J9P168;A0A5F4CVN4;J9NZS5;A0A5F4BW19;J9P9Q1;F1PN68;J9P1I4;E2RMH5	NA	-	5|6|5	1.253|1.054|1.289	3.596	1.199	0.743|0.355|0.388	2.562	0.015	Yes	No	No
PG-C	DDX24	DDX24	ENSG00000089737	3|3|5	0.820|0.900|0.698	2.418	0.806	0.310|0.338|0.301	2.552	0.001	Yes	No	No
PG-C	PPM1G	PPM1G	ENSG00000115241	6|6|6	4.589|3.830|4.929	13.348	4.449	1.510|2.293|1.577	2.527	0.003	No	No	No
PG-C	PSAT1	PSAT1	ENSG00000135069	3|3|3	1.857|1.273|2.080	5.21	1.737	0.504|0.945|0.715	2.486	0.036	No	No	No
PG-C	UGDH	UGDH	ENSG00000109814	1|1|1	1.256|0.880|1.005	3.141	1.047	.|.|.	2.429	0.011	No	No	No
PG-C	RPL6	NA	-	6|5|6	8.902|8.694|12.556	30.151	10.05	4.729|3.661|4.517	2.35	0.03	Yes	No	No
PG-C	RPS13;A0A5F4BQI2	RPS13	ENSG00000110700	3|2|3	1.367|1.709|1.796	4.872	1.624	0.619|0.725|0.803	2.282	0.038	Yes	No	No
PG-C	RRP15	RRP15	ENSG00000067533	8|8|11	0.981|0.864|1.069	2.913	0.971	.|.|.	2.253	0.02	Yes	No	No
PG-C	BCL2L13	BCL2L13	ENSG00000099968	5|5|8	0.586|0.636|0.615	1.837	0.612	0.291|.|0.265	2.202	0.008	No	No	No
PG-N	PC	PC	ENSG00000173599	8|7|5	13.347|14.379|9.751	37.477	12.492	0.493|0.306|0.397	31.906	0	No	No	No
PG-N	DSG2	DSG2	ENSG00000134757	6|5|3	9.768|12.076|9.735	31.578	10.526	0.580|0.428|.	21.124	0	No	Yes	No
PG-N	KIAA1217	KIAA1217	ENSG00000120549	5|3|2	8.079|9.044|4.194	21.317	7.106	0.482|0.614|0.379	14.744	0	No	No	No
PG-N	PCCA	PCCA	ENSG00000175198	4|2|1	6.236|6.270|4.164	16.669	5.556	.|0.331|0.448	14.435	0	No	No	No
PG-N	UTRN	UTRN	ENSG00000152818	4|3|2	1.885|2.971|2.267	7.124	2.375	.|0.193|.	12.33	0	No	No	No
PG-N	LOC403555	SET	ENSG00000119335	3|3|2	5.747|7.669|3.395	16.811	5.604	.|0.481|.	11.646	0	No	No	No
PG-N	HMGB1	HMGB1	-	2|2|1	17.024|20.608|3.899	41.531	13.844	1.341|1.193|1.301	10.84	0.019	No	No	No
PG-N	HMGB3	HMGB3	ENSG00000029993	36|35|19	1.903|2.793|0.653	5.349	1.783	.|.|0.194	9.19	0	No	No	No
PG-N	ERBIN	ERBIN	ENSG00000112851	5|4|3	2.528|3.170|1.702	7.4	2.467	0.387|0.220|.	8.46	0	No	Yes	No
PG-N	NOP2	NOP2	ENSG00000111641	9|7|6	1.517|1.096|0.619	3.231	1.077	.|.|0.127	8.453	0	Yes	No	No
PG-N	HMGB2	HMGB2	ENSG00000164104	4|3|2	4.440|4.386|0.855	9.681	3.227	.|0.395|0.385	8.271	0.029	No	No	No
PG-N	SET;J9P7Y8;A0A5F4CSW3	SETSIP	-	2|2|2	18.460|27.238|13.437	59.134	19.711	2.324|3.080|2.513	7.523	0	No	No	No
PG-N	SNAP23;A0A5F4DFP6	SNAP23	ENSG00000092531	2|2|1	3.965|5.217|2.072	11.254	3.751	0.540|0.524|.	7.052	0	No	No	Yes
PG-N	LARP7	LARP7	ENSG00000174720	3|4|4	3.671|2.487|1.654	7.812	2.604	0.294|0.536|.	6.555	0	No	No	No
PG-N	PKP4	PKP4	ENSG00000144283	4|4|2	3.715|3.144|1.032	7.891	2.63	.|.|.	6.206	0.019	No	Yes	No
PG-N	VAMP5	VAMP5	ENSG00000168899	2|2|2	4.679|6.408|4.167	15.254	5.085	1.192|1.069|0.534	5.78	0	No	No	Yes
PG-N	APEX1	APEX1	ENSG00000100823	4|5|2	2.368|1.969|1.109	5.446	1.815	0.247|0.684|0.191	5.708	0.025	No	No	No
PG-N	RPL18;A0A5F4CW64	RPL18	ENSG00000063177	3|4|2	4.471|2.241|1.269	7.98	2.66	0.650|.|0.410	5.152	0.001	Yes	No	No
PG-N	CRK	CRK	ENSG00000167193	4|4|3	4.020|5.402|3.300	12.723	4.241	1.000|0.733|0.834	4.997	0	No	Yes	Yes
PG-N	NOP58	NOP58	ENSG00000055044	21|21|11	1.952|1.292|0.519	3.763	1.254	.|0.252|.	4.969	0.004	Yes	No	No
PG-N	PKP3	PKP3	ENSG00000184363	3|2|1	2.986|2.408|0.832	6.226	2.075	.|.|.	4.896	0.033	No	Yes	No
PG-N	RPL24	RPL24	ENSG00000114391	4|3|1	2.430|2.229|1.337	5.995	1.998	.|.|.	4.715	0	Yes	Yes	No
PG-N	RSL1D1	RSL1D1	ENSG00000171490	3|3|3	2.482|2.092|1.359	5.933	1.978	0.423|.|.	4.674	0	Yes	No	No
PG-N	RPL7;J9P4G8	RPL7	ENSG00000147604	5|5|5	15.821|13.005|8.339	37.165	12.388	2.813|2.546|2.641	4.65	0	Yes	No	No
PG-N	CTNNA1	CTNNA1	ENSG00000044115	2|2|1	2.203|2.253|1.382	5.838	1.946	.|.|.	4.592	0	No	Yes	Yes
PG-N	VAMP3	VAMP3	ENSG00000049245	11|9|7	1.737|2.781|1.775	6.293	2.098	0.350|0.602|0.473	4.523	0	No	No	No
PG-N	PKP2	PKP2	ENSG00000057294	10|8|5	2.415|2.319|0.957	5.691	1.897	.|.|.	4.475	0.002	No	No	No
PG-N	MYBBP1A	MYBBP1A	ENSG00000132382	3|3|3	7.611|6.818|4.124	18.552	6.184	1.444|1.376|1.356	4.444	0	No	Yes	No
PG-N	RPL8	RPL8	ENSG00000161016	6|4|2	9.701|7.399|4.211	21.312	7.104	1.095|1.588|2.364	4.435	0.003	Yes	Yes	No
PG-N	EEF1G;A0A5F4DFL8;J9PAV3	EEF1G	-	7|7|5	3.681|3.474|1.868	9.023	3.008	0.680|0.786|0.608	4.375	0	No	No	No
PG-N	RPL13	RPL13	ENSG00000167526	10|10|7	10.818|7.455|4.401	22.673	7.558	1.691|1.645|1.884	4.351	0	Yes	Yes	No
PG-N	RPS5	RPS5	ENSG00000083845	19|17|12	5.194|3.341|2.955	11.49	3.83	0.410|1.672|1.023	4.312	0.016	Yes	No	No
PG-N	SRPK1	SRPK1	ENSG00000096063	6|5|3	2.213|2.171|1.602	5.986	1.995	.|.|0.478	4.174	0	No	No	No
PG-N	NOP56	NOP56	ENSG00000101361	3|3|1	2.410|1.693|1.195	5.298	1.766	.|.|.	4.167	0	Yes	No	No
PG-N	NANS	ANP32B	ENSG00000136938	3|3|3	9.416|6.524|7.520	23.46	7.82	2.071|1.748|1.892	4.118	0	No	No	No
PG-N	A0A5F4C6Y2	RPL36	ENSG00000130255	8|6|6	2.309|1.905|2.278	6.492	2.164	0.720|0.649|0.327	4.046	0	Yes	No	No
PG-N	PSMC2	PSMC2	ENSG00000161057	2|2|1	0.916|1.237|0.510	2.662	0.887	.|0.220|.	4.035	0.001	No	Yes	No
PG-N	CRKL	CRKL	ENSG00000099942	1|1|1	2.517|3.540|2.071	8.129	2.71	1.266|0.661|0.374	3.99	0.009	No	Yes	No
PG-N	CTNND1	CTNND1	ENSG00000198561	5|4|2	2.022|1.849|1.196	5.067	1.689	.|.|.	3.985	0	No	Yes	Yes
PG-N	RPL29;F6XA89;J9PA77;J9NVV9	RPL29	ENSG00000162244	4|4|3	3.517|2.356|1.963	7.836	2.612	0.761|0.560|0.672	3.962	0	Yes	No	No
PG-N	RPL7A	NA	-	12|10|9	8.739|7.399|4.223	20.36	6.787	1.732|1.794|1.644	3.941	0	Yes	No	No
PG-N	UBE2R2;A0A5F4D0I7	UBE2R2	ENSG00000107341	9|6|2	3.191|4.255|4.781	12.226	4.075	1.057|1.110|0.962	3.914	0	No	No	No
PG-N	GNL3	GNL3	ENSG00000163938	3|3|3	2.193|1.538|1.114	4.844	1.615	.|.|.	3.81	0	No	No	No
PG-N	RPS26	NA	-	4|3|3	3.304|3.426|2.387	9.117	3.039	0.784|0.788|0.840	3.783	0	Yes	No	No
PG-N	SLC25A5;SLC25A6	SLC25A5	ENSG00000005022	6|4|5	5.048|3.185|2.887	11.119	3.706	1.145|1.163|0.732	3.738	0	No	Yes	No
PG-N	TUBB2A;TUBB2B	TUBB2B;TUBB2A	ENSG00000137285;ENSG00000137267	2|2|2	2.007|3.701|3.596	9.304	3.101	.|0.927|0.762	3.69	0	No	No	No
PG-N	SLC25A3;F1PVF1	SLC25A3	ENSG00000075415	6|7|4	2.431|2.345|2.678	7.455	2.485	0.772|0.586|0.676	3.688	0	No	No	No
PG-N	RPL13A	RPL13A	ENSG00000142541	5|6|5	6.652|6.332|3.853	16.837	5.612	1.586|1.346|1.679	3.667	0	Yes	Yes	No
PG-N	PES1	PES1	ENSG00000100029	26|26|15	2.472|1.302|0.785	4.559	1.52	.|.|.	3.586	0.04	Yes	No	No
PG-N	DKC1	DKC1	ENSG00000130826	9|9|8	0.985|0.774|0.521	2.281	0.76	.|0.213|.	3.574	0	Yes	No	No
PG-N	PDIA4	PDIA4	ENSG00000155660	7|7|5	1.339|1.236|0.941	3.515	1.172	.|0.330|.	3.549	0	No	No	No
PG-N	ANP32E	ANP32E	ENSG00000143401	17|14|15	17.934|16.910|21.042	55.886	18.629	4.444|5.477|6.177	3.503	0	No	No	No
PG-N	FAU	FAU	ENSG00000149806	4|6|3	2.371|2.477|1.882	6.73	2.243	0.740|0.648|0.556	3.485	0	Yes	No	No
PG-N	J9NRJ1;RPS6	RPS6	ENSG00000137154	8|8|4	9.243|6.556|4.442	20.241	6.747	2.204|1.779|1.892	3.46	0.001	Yes	Yes	No
PG-N	HSD17B12	HSD17B12	ENSG00000149084	16|16|12	1.203|1.008|0.715	2.926	0.975	0.261|0.269|0.344	3.376	0	No	Yes	No
PG-N	RPL19	RPL19	ENSG00000108298	2|2|1	7.461|6.342|4.051	17.854	5.951	2.047|1.448|1.886	3.353	0.001	Yes	No	No
PG-N	MACROH2A1	MACROH2A1	ENSG00000113648	2|2|1	3.148|2.647|1.704	7.498	2.499	0.785|0.669|0.792	3.348	0.001	No	No	No
PG-N	NOP16	NOP16	-	1|1|1	2.070|2.189|1.603	5.862	1.954	0.660|0.634|0.504	3.283	0	No	No	Yes
PG-N	MCCC1	MCCC1	ENSG00000078070	1|1|1	1.313|1.909|0.939	4.161	1.387	.|.|.	3.273	0.002	No	No	No
PG-N	DDX24	DDX24	ENSG00000089737	3|3|3	1.057|1.044|0.894	2.994	0.998	0.303|0.331|0.295	3.23	0	Yes	No	No
PG-N	RPL4;A0A5F4C2R1;A0A5F4C6Z8;LOC100856765;J9P0P0	RPL4	ENSG00000174444	2|1|1	19.285|16.903|11.404	47.592	15.864	5.582|4.167|5.388	3.17	0.001	Yes	Yes	No
PG-N	RRS1	RRS1	ENSG00000179041	7|4|3	1.384|1.361|1.251	3.997	1.332	.|.|.	3.143	0	Yes	No	No
PG-N	RPL35	NA	-	6|5|3	1.765|1.438|0.779	3.982	1.327	.|.|.	3.131	0.043	Yes	No	No
PG-N	E2QVG7;RPL27	RPL27	ENSG00000131469	4|3|4	2.422|2.107|1.130	5.66	1.887	0.595|0.537|0.694	3.116	0.036	Yes	No	No
PG-N	SLC3A2	SLC3A2	ENSG00000168003	10|9|2	1.193|1.417|1.350	3.96	1.32	.|.|.	3.114	0	No	Yes	No
PG-N	HARS1;A0A5F4CLE2;A0A5F4CFD7	HARS1	ENSG00000170445	2|1|1	0.662|0.737|0.709	2.109	0.703	.|0.193|0.267	3.097	0	No	No	No
PG-N	NECTIN3	NECTIN3	ENSG00000177707	13|12|8	1.172|1.796|0.917	3.886	1.295	.|.|.	3.056	0.002	No	No	No
PG-N	IPO5	IPO5	ENSG00000065150	3|3|2	1.022|1.173|0.744	2.94	0.98	0.263|0.400|.	3.019	0.001	No	No	No
PG-N	RPL27A;A0A5F4CYR4;A0A5F4CIS2;F1PWI8	NA	-	11|9|8	6.080|5.997|4.780	16.857	5.619	2.748|1.384|1.737	2.995	0.003	Yes	Yes	No
PG-N	PSAT1	PSAT1	ENSG00000135069	5|4|2	1.889|2.354|1.967	6.21	2.07	0.497|0.941|0.708	2.991	0	No	No	No
PG-N	RPL10A;A0A5F4C0N8;A0A5F4BW60	NA	-	6|6|4	2.726|2.291|1.622	6.639	2.213	0.623|0.813|0.814	2.973	0.002	Yes	No	No
PG-N	NAP1L4	NAP1L4	ENSG00000205531	4|5|2	3.422|4.402|3.468	11.292	3.764	1.028|1.871|1.097	2.934	0.001	Yes	No	No
PG-N	ANXA5	ANXA5	ENSG00000164111	2|1|2	1.280|1.588|0.924	3.792	1.264	0.543|0.347|.	2.914	0.005	No	No	No
PG-N	CXADR	CXADR	ENSG00000154639	4|4|4	0.945|1.304|1.493	3.743	1.248	.|0.433|.	2.88	0.003	No	No	No
PG-N	RPS25;A0A5F4D7P8	NA	-	10|9|4	5.683|8.319|5.219	19.221	6.407	2.306|2.335|2.271	2.781	0.001	Yes	No	No
PG-N	ANXA8L1	ANXA8L1	ENSG00000264230	2|2|2	1.998|2.227|2.224	6.45	2.15	0.644|0.679|1.106	2.74	0.001	No	No	No
PG-N	DYRK1B	DYRK1B	ENSG00000105204	15|13|4	5.159|3.632|2.596	11.386	3.795	1.153|1.639|1.465	2.703	0.05	Yes	No	No
PG-N	RPS24;L7N065;L7N0I3	RPS24	ENSG00000138326	3|3|1	1.221|1.184|1.013	3.418	1.139	.|.|.	2.688	0	Yes	No	No
PG-N	RPS8	RPS8	ENSG00000142937	8|8|7	17.257|13.120|10.572	40.949	13.65	5.509|4.557|5.227	2.686	0.007	Yes	Yes	No
PG-N	ANP32A	ANP32D;ANP32A	ENSG00000139223;ENSG00000140350	5|6|4	9.078|9.340|8.161	26.579	8.86	3.567|3.599|3.093	2.597	0	No	No	No
PG-N	DDX56	DDX56	ENSG00000136271	3|2|3	0.942|0.767|0.734	2.443	0.814	.|0.314|.	2.595	0	Yes	No	No
PG-N	HSPA5	HSPA5	ENSG00000044574	1|1|1	1.152|1.319|0.914	3.384	1.128	0.501|0.396|.	2.532	0.011	No	Yes	No
PG-N	AFDN	AFDN	ENSG00000130396	3|3|3	1.228|1.175|0.781	3.185	1.062	.|.|.	2.505	0.047	No	Yes	No
PG-N	BSG	BSG	ENSG00000172270	6|6|4	1.016|1.108|1.024	3.148	1.049	0.548|0.286|0.470	2.503	0.006	No	No	Yes
PG-N	CLNS1A;A0A5F4CZQ0;A0A5F4CFF2	CLNS1A	ENSG00000074201	11|9|5	1.782|2.489|1.602	5.873	1.958	0.748|0.826|0.782	2.494	0.013	No	No	No
PG-N	PSMC1;A0A5F4CPM5	PSMC1	ENSG00000100764	6|7|3	0.910|0.909|1.004	2.823	0.941	.|.|.	2.22	0.004	No	No	No
Pkp2a	PKP2	PKP2	ENSG00000057294	6|10|8	32.614|46.223|42.158	120.995	40.332	.|.|.	94.259	0	No	No	No
Pkp2a	FAM83B	FAM83B	ENSG00000168143	12|23|19	3.272|2.987|4.557	10.816	3.605	.|0.152|.	23.701	0	No	Yes	Yes
Pkp2a	DSG2	DSG2	ENSG00000134757	7|7|5	9.282|12.539|12.063	33.884	11.295	0.588|0.433|.	22.399	0	No	Yes	No
Pkp2a	ERBIN	ERBIN	ENSG00000112851	4|4|4	3.645|4.875|4.959	13.479	4.493	0.390|0.220|.	15.348	0	No	Yes	No
Pkp2a	CRYAB	CRYAB	ENSG00000109846	2|4|3	3.029|3.823|4.045	10.896	3.632	.|0.377|.	9.633	0	No	Yes	No
Pkp2a	HSPA1;G1K268	HSPA1B;HSPA1A	ENSG00000204388;ENSG00000204389	2|2|2	2.248|3.276|2.624	8.148	2.716	0.350|0.328|.	8.016	0	No	No	No
Pkp2a	UTRN	UTRN	ENSG00000152818	2|2|2	0.974|1.632|1.162	3.768	1.256	.|0.192|.	6.535	0	No	No	No
Pkp2a	KIAA1217	KIAA1217	ENSG00000120549	5|7|4	2.210|3.744|3.436	9.39	3.13	0.487|0.623|0.382	6.421	0	No	No	No
Pkp2a	ST13;A0A5F4C0Q5;A0A5F4C6T7;A0A5F4CJX2	ST13P4	-	2|2|2	5.712|7.810|6.664	20.186	6.729	1.070|1.466|1.194	5.459	0	No	No	No
Pkp2a	DNAJB1	DNAJB1	ENSG00000132002	11|13|11	2.278|4.215|3.301	9.794	3.265	0.487|0.943|0.773	4.61	0	No	Yes	No
Pkp2a	PLEKHA5	PLEKHA5	ENSG00000052126	2|4|3	3.189|5.229|5.029	13.447	4.482	0.985|.|.	4.548	0	No	No	Yes
Pkp2a	DYNLRB1;A0A5F4C648;DYNLRB2	DYNLRB2;MAP1LC3A	ENSG00000168589;ENSG00000101460	7|5|7	1.096|1.482|1.286	3.865	1.288	.|0.254|0.328	4.465	0	No	No	No
Pkp2a	PKP4	PKP4	ENSG00000144283	2|2|2	0.889|2.390|2.393	5.672	1.891	.|.|.	4.418	0.015	No	Yes	No
Pkp2a	SPC24	SPC24	ENSG00000161888	8|8|8	1.132|1.402|1.401	3.935	1.312	.|0.324|.	4.048	0	No	No	No
Pkp2a	USP6NL	USP6NL	ENSG00000148429	1|1|1	1.405|1.267|1.378	4.05	1.35	0.338|.|.	3.994	0	No	Yes	Yes
Pkp2a	E2QZE6;DNAJB6;DNAJB7	DNAJB7;DNAJB6	ENSG00000172404;ENSG00000105993	12|15|16	1.458|1.710|1.785	4.953	1.651	.|.|.	3.859	0	No	Yes	No
Pkp2a	ANXA5	ANXA5	ENSG00000164111	2|3|2	1.570|1.719|1.642	4.93	1.643	0.550|0.349|.	3.751	0	No	No	No
Pkp2a	NUDCD2	NUDCD2	ENSG00000170584	15|18|17	1.515|3.193|2.253	6.961	2.32	0.485|0.725|0.721	3.667	0	No	No	No
Pkp2a	EPB41	EPB41	ENSG00000159023	5|7|6	1.135|1.405|1.367	3.907	1.302	.|0.401|0.332	3.572	0	No	Yes	No
Pkp2a	CRK	CRK	ENSG00000167193	2|4|4	2.945|3.120|2.963	9.028	3.009	1.022|0.746|0.851	3.477	0	No	Yes	Yes
Pkp2a	MTHFD1	MTHFD1	ENSG00000100714	5|6|7	0.514|1.396|0.837	2.746	0.915	.|0.199|0.379	3.336	0.038	No	Yes	No
Pkp2a	BAG2	BAG2	ENSG00000112208	2|4|4	0.912|1.318|1.168	3.399	1.133	0.497|0.209|0.420	3.218	0.01	No	No	No
Pkp2a	OAT	OAT	ENSG00000065154	5|8|6	0.773|1.581|0.904	3.258	1.086	0.340|0.343|.	3.178	0.003	No	No	No
Pkp2a	ACTR3	ACTR3	ENSG00000115091	12|16|15	0.453|0.972|0.918	2.343	0.781	.|0.251|.	3.112	0.047	No	No	No
Pkp2a	TXNL1	TXNL1	ENSG00000091164	6|5|4	2.504|3.019|2.455	7.978	2.659	0.850|1.276|0.580	3.103	0.004	No	Yes	No
Pkp2a	NECTIN2	NECTIN2	ENSG00000130202	3|3|3	1.111|1.593|1.237	3.94	1.313	.|.|.	3.07	0	No	No	Yes
Pkp2a	HSPA8;H9GW49	HSPA8	ENSG00000109971	2|5|4	6.217|9.694|7.147	23.058	7.686	2.743|2.869|2.533	2.835	0	No	No	No
Pkp2a	ANXA8L1	ANXA8L1	ENSG00000264230	2|2|3	2.113|2.149|2.143	6.405	2.135	0.654|0.690|1.132	2.671	0.001	No	No	No
Pkp2a	EEF1G;A0A5F4DFL8;J9PAV3	EEF1G	-	2|6|3	1.712|2.207|1.578	5.497	1.832	0.691|0.801|0.617	2.622	0.002	No	No	No
Pkp2a	PLEKHA1	PLEKHA1	ENSG00000107679	2|2|2	1.102|1.649|1.453	4.203	1.401	0.506|0.588|0.528	2.597	0.021	No	No	No
Pkp2a	EFNB1	EFNB1	ENSG00000090776	2|11|9	0.902|1.389|0.962	3.253	1.084	.|.|.	2.534	0.005	No	No	Yes
Pkp2a	HSPA5	HSPA5	ENSG00000044574	1|1|1	1.350|1.149|0.876	3.375	1.125	0.507|0.399|.	2.499	0.029	No	Yes	No
Pkp2a	DDAH1	DDAH1	ENSG00000153904	1|2|2	0.664|0.756|0.645	2.065	0.688	.|0.280|.	2.461	0.002	No	No	No
Pkp2a	FAM131B	FAM131B	ENSG00000159784	6|7|6	0.982|1.114|1.028	3.124	1.041	.|.|.	2.434	0.001	No	No	No
