# Supplementary material for: Proximity Mapping of Desmosomes Reveals a Striking Shift in Their Molecular Neighborhood Associated With Maturation
Source: Mol Cell Proteomics. 2024 Feb 10;23(3):100735. doi: 10.1016/j.mcpro.2024.100735 (PMC10943070; doi:10.1016/j.mcpro.2024.100735)
Supplement: Supplemental Table S2 [file mmc3.xlsx]

## Sheet: Table S2
Supplementary table 2. The desmosomal proximitome of hyper-adhesive desmosomes
BioID bait	Prey Gene (canine)	Human ortholog gene (NA = not available)	Ensembl human Gene ID	Unique peptides	Bait Intensity	Intensity Sum	Avg Intensity	BirA* control Intensity	Fold change (bait/BirA* control)	BFDR	Ribosomal protein	Present in Desmoplakin BioID (Badu-Nkansah et al., 2021)	Present in E-Cadherin BioID (Van Itallie et al., 2014)
Dsc2a	DSC2	DSC2	ENSG00000134755	2|2|2	15.331|11.710|8.339	35.379	11.793	.|.|.	32.111	0	No	No	Yes
Dsc2a	PC	PC	ENSG00000173599	12|15|14	15.000|12.492|11.811	39.303	13.101	0.514|0.586|0.525	24.224	0	No	No	No
Dsc2a	ERBIN	ERBIN	ENSG00000112851	7|6|6	2.940|2.731|2.222	7.893	2.631	0.152|0.160|0.143	17.364	0	No	Yes	No
Dsc2a	PKP3	PKP3	ENSG00000184363	3|4|6	1.828|1.826|1.989	5.643	1.881	0.096|0.143|.	16.065	0	No	Yes	No
Dsc2a	LOC403555	SET	ENSG00000119335	5|6|6	3.865|5.684|6.615	16.163	5.388	.|0.257|0.513	14.826	0	No	No	No
Dsc2a	UTRN	UTRN	ENSG00000152818	10|11|13	5.328|5.103|4.289	14.719	4.906	0.617|0.333|0.288	12.6	0	No	No	No
Dsc2a	VAMP5	VAMP5	ENSG00000168899	2|3|2	5.061|4.076|2.828	11.965	3.988	0.203|0.702|0.235	12.37	0	No	No	Yes
Dsc2a	EPB41	EPB41	ENSG00000159023	3|3|2	2.715|2.514|2.037	7.267	2.422	0.149|0.261|.	12.294	0	No	Yes	No
Dsc2a	PCCA	PCCA	ENSG00000175198	12|13|13	4.349|4.552|4.141	13.042	4.347	0.308|.|0.434	11.885	0	No	No	No
Dsc2a	DSG2	DSG2	ENSG00000134757	7|10|8	6.462|5.221|4.444	16.127	5.376	0.429|0.503|0.535	11.04	0	No	Yes	No
Dsc2a	MCCC1	MCCC1	ENSG00000078070	3|3|5	1.799|2.311|1.847	5.958	1.986	0.138|0.238|.	10.968	0	No	No	No
Dsc2a	SNAP23;A0A5F4DFP6	SNAP23	ENSG00000092531	9|14|14	7.986|6.194|5.134	19.314	6.438	0.706|0.585|0.495	10.929	0	No	No	Yes
Dsc2a	EPB41L1	EPB41L1	ENSG00000088367	5|4|5	2.814|2.197|1.855	6.866	2.289	0.195|0.355|0.140	10.739	0	No	No	No
Dsc2a	DLG1	DLG1	ENSG00000075711	3|3|3	1.550|1.609|1.466	4.625	1.542	0.191|.|0.117	10.34	0	No	Yes	Yes
Dsc2a	CRK	CRK	ENSG00000167193	8|9|10	12.679|10.750|8.614	32.044	10.681	1.049|1.368|0.925	9.717	0	No	Yes	Yes
Dsc2a	KIAA1217	KIAA1217	ENSG00000120549	24|28|30	6.194|6.121|5.468	17.783	5.928	0.873|0.493|0.670	8.972	0	No	No	No
Dsc2a	CRKL	CRKL	ENSG00000099942	6|7|6	8.331|9.569|7.392	25.292	8.431	1.073|1.353|1.327	6.776	0	No	Yes	No
Dsc2a	ABI1	ABI1	ENSG00000136754	3|5|5	1.962|2.984|2.532	7.479	2.493	0.315|.|0.433	6.759	0	No	Yes	No
Dsc2a	CYB5A;cyb5A	CYB5A	ENSG00000166347	3|3|3	3.788|2.826|2.346	8.96	2.987	0.569|0.399|0.579	5.872	0	No	No	No
Dsc2a	EFNB1	EFNB1	ENSG00000090776	3|3|3	1.748|1.910|1.459	5.118	1.706	0.279|.|0.311	5.786	0	No	No	Yes
Dsc2a	ARHGAP32	ARHGAP32	ENSG00000134909	9|9|8	2.419|2.156|1.704	6.279	2.093	.|.|.	5.699	0	No	Yes	No
Dsc2a	FAM104A	CDC42EP4	ENSG00000179604	4|3|4	2.297|1.951|1.769	6.018	2.006	.|.|.	5.462	0	No	No	No
Dsc2a	CXADR	CXADR	ENSG00000154639	4|4|4	1.919|1.543|1.465	4.928	1.643	0.340|0.264|0.306	5.446	0	No	No	No
Dsc2a	CHMP6	CHMP6	ENSG00000176108	3|4|4	1.625|1.666|1.850	5.141	1.714	0.169|0.641|.	5.21	0	No	No	No
Dsc2a	NCK1	NCK1	ENSG00000158092	3|3|3	1.688|1.636|1.575	4.899	1.633	0.178|0.415|0.450	5.08	0	No	Yes	No
Dsc2a	STAM2	STAM2	ENSG00000115145	2|2|2	0.959|0.948|0.842	2.749	0.916	0.186|.|.	4.919	0	No	Yes	No
Dsc2a	CAVIN3	CAVIN3	ENSG00000170955	1|1|1	0.687|0.738|0.736	2.161	0.72	0.168|.|0.130	4.867	0	No	No	Yes
Dsc2a	ZDHHC5	ZDHHC5	ENSG00000156599	3|4|4	1.802|1.783|1.671	5.257	1.752	.|.|.	4.771	0	No	Yes	No
Dsc2a	PLEKHA5	PLEKHA5	ENSG00000052126	6|11|12	1.851|2.083|1.989	5.922	1.974	.|0.425|.	4.643	0	No	No	Yes
Dsc2a	UBE2R2;A0A5F4D0I7	UBE2R2	ENSG00000107341	2|2|3	3.331|2.461|2.806	8.599	2.866	0.428|0.773|0.735	4.592	0	No	No	No
Dsc2a	ARFIP1	ARFIP1	ENSG00000164144	2|2|2	1.262|1.578|1.188	4.029	1.343	0.320|0.310|0.257	4.563	0	No	No	No
Dsc2a	PGRMC2	PGRMC2	ENSG00000164040	3|4|4	5.733|4.199|3.730	13.663	4.554	0.876|1.105|1.082	4.485	0	No	No	No
Dsc2a	HMGB3	HMGB3	ENSG00000029993	2|3|3	1.966|2.977|3.041	7.984	2.661	0.543|0.559|0.690	4.482	0	No	No	No
Dsc2a	EPB41	EPB41	ENSG00000159023	1|1|1	2.482|1.315|0.846	4.643	1.548	.|.|.	4.214	0	No	Yes	No
Dsc2a	PKP4	PKP4	ENSG00000144283	3|4|6	1.170|1.188|1.178	3.536	1.179	0.393|0.196|0.345	3.951	0	No	Yes	No
Dsc2a	TAX1BP3	TAX1BP3	ENSG00000213977	1|1|1	1.814|1.017|1.088	3.92	1.307	0.302|.|0.369	3.918	0	No	No	Yes
Dsc2a	TMEM199	TMEM199	ENSG00000244045	2|2|2	0.756|0.921|0.721	2.398	0.799	.|.|0.205	3.897	0	No	No	Yes
Dsc2a	HGD	HGD	ENSG00000113924	1|1|1	0.717|0.837|0.608	2.162	0.721	0.190|.|.	3.791	0	No	No	No
Dsc2a	CTNND1	CTNND1	ENSG00000198561	1|1|1	1.256|1.210|1.145	3.611	1.204	0.297|.|0.356	3.7	0	No	Yes	Yes
Dsc2a	SNAP29	SNAP29	ENSG00000099940	10|10|9	12.510|11.357|9.620	33.488	11.163	2.339|3.743|3.150	3.694	0	No	Yes	Yes
Dsc2a	PALM	PALM	ENSG00000099864	3|3|3	1.219|1.123|0.872	3.213	1.071	0.291|.|.	3.683	0	No	No	No
Dsc2a	GORASP2	GORASP2	ENSG00000115806	3|3|2	1.890|1.631|1.148	4.668	1.556	0.459|0.314|0.556	3.61	0	No	No	Yes
Dsc2a	ENTR1	ENTR1	ENSG00000165689	2|2|2	0.810|0.875|0.534	2.219	0.74	0.207|.|.	3.577	0	No	No	No
Dsc2a	F6XLB5	PDLIM7	ENSG00000196923	1|2|2	0.694|0.642|0.906	2.242	0.747	0.198|.|0.228	3.516	0	No	No	No
Dsc2a	PACSIN2	PACSIN2	ENSG00000100266	4|5|5	2.503|2.709|2.200	7.412	2.471	1.040|0.352|0.950	3.513	0.026	No	No	No
Dsc2a	VAMP3	VAMP3	ENSG00000049245	5|6|5	3.742|3.489|2.171	9.402	3.134	1.049|0.592|1.255	3.405	0.009	No	No	No
Dsc2a	PKG2	JUP	ENSG00000173801	23|22|27	17.515|15.675|13.649	46.84	15.613	2.704|7.978|4.507	3.395	0.014	No	No	No
Dsc2a	RPS17	RPS17	ENSG00000182774	0|2|2	.|2.014|1.708	4.088	1.363	0.409|.|.	3.335	0.046	Yes	No	No
Dsc2a	J9P4N2;RPL30;LOC100686592	NA	NA	2|2|3	1.944|2.445|3.209	7.598	2.533	0.501|1.092|0.830	3.295	0.005	Yes	No	No
Dsc2a	NANS	ANP32B	ENSG00000136938	4|3|5	3.654|4.225|5.877	13.756	4.585	0.918|1.744|1.734	3.263	0.003	No	No	No
Dsc2a	MARCKSL1;A0A5F4CZF3	MARCKSL1	ENSG00000175130	2|2|2	3.629|2.261|2.304	8.194	2.731	0.946|0.776|0.885	3.154	0	No	No	Yes
Dsc2a	ANP32E	ANP32E	ENSG00000143401	5|5|7	10.705|9.546|13.687	33.938	11.313	2.103|5.466|4.017	3.153	0.02	No	No	No
Dsc2a	STAM	STAM	ENSG00000136738	1|1|2	1.068|1.346|1.050	3.463	1.154	.|.|.	3.143	0	No	No	Yes
Dsc2a	AP1S1	AP1S1	ENSG00000106367	2|1|2	0.563|0.358|0.786	1.707	0.569	.|0.184|.	3.089	0.038	No	No	No
Dsc2a	BCAS1	BCAS1	ENSG00000064787	1|1|1	0.940|0.780|0.754	2.474	0.825	0.313|0.228|.	3.088	0	No	No	No
Dsc2a	SET;J9P7Y8;A0A5F4CSW3	SETSIP	NA	3|6|6	4.393|10.333|13.426	28.151	9.384	2.516|3.389|3.601	2.996	0.05	No	No	No
Dsc2a	ANP32A	ANP32D;ANP32A	ENSG00000139223;ENSG00000140350	6|6|7	6.611|7.112|9.000	22.723	7.574	1.946|2.947|3.011	2.93	0	No	No	No
Dsc2a	BCAS1	BCAS1	ENSG00000064787	1|1|1	0.791|0.834|0.846	2.472	0.824	.|.|0.286	2.881	0	No	No	No
Dsc2a	SCRIB	SCRIB	ENSG00000180900	3|4|4	1.067|1.100|0.990	3.157	1.052	.|.|.	2.865	0	No	Yes	No
Dsc2a	J9P897;RPL23	NA	NA	1|1|2	2.280|1.799|3.088	7.167	2.389	0.855|0.906|0.758	2.854	0.002	Yes	Yes	No
Dsc2a	HMGB2	HMGB2	ENSG00000164104	2|3|3	1.403|2.222|2.576	6.201	2.067	0.666|0.816|0.745	2.794	0.042	No	No	No
Dsc2a	VCPIP1	VCPIP1	ENSG00000175073	1|2|1	0.484|0.470|0.375	1.329	0.443	0.114|.|0.225	2.766	0	No	Yes	No
Dsc2a	EPS15L1	EPS15L1	ENSG00000127527	2|2|2	0.974|0.833|0.649	2.456	0.819	0.260|0.343|.	2.744	0.004	No	Yes	No
Dsc2a	TNKS1BP1	TNKS1BP1	ENSG00000149115	12|12|13	3.770|3.341|2.793	9.904	3.301	1.503|0.967|1.296	2.673	0.001	No	Yes	No
Dsc2a	EMD	EMD	ENSG00000102119	2|4|3	1.657|2.260|1.469	5.387	1.796	0.706|0.569|0.768	2.658	0.002	No	No	No
Dsc2a	STX6	STX6	ENSG00000135823	1|1|1	0.703|0.650|0.440	1.793	0.598	0.204|.|0.249	2.655	0.034	No	No	No
Dsc2a	DLA-DMA	HLA-DMA	ENSG00000204257	2|2|2	1.394|1.262|1.227	3.883	1.294	0.412|0.510|0.586	2.602	0	No	No	No
Dsc2a	CAVIN1	CAVIN1	ENSG00000177469	1|2|2	0.803|1.115|0.917	2.835	0.945	.|.|.	2.573	0.001	No	No	No
Dsc2a	CSNK2B	CSNK2B	ENSG00000204435	2|2|2	0.560|0.778|0.865	2.203	0.734	0.406|.|0.201	2.569	0.03	No	No	No
Dsc2a	GOLGA5	GOLGA5	ENSG00000066455	1|1|1	0.549|0.527|0.476	1.553	0.518	0.244|0.215|0.166	2.515	0	No	No	Yes
Dsc2a	FAM83B	FAM83B	ENSG00000168143	4|5|4	1.007|0.883|0.800	2.691	0.897	.|.|.	2.442	0.001	No	Yes	Yes
Dsc2a	PITHD1	LYPLA2	ENSG00000011009	2|2|2	3.568|4.126|4.274	11.967	3.989	1.552|1.909|1.691	2.332	0.006	No	Yes	No
Dsc2a	TNS3	TNS3	ENSG00000136205	1|1|1	0.559|0.519|0.523	1.602	0.534	0.274|.|0.210	2.228	0.011	No	Yes	No
Dsc2a	CHMP2B	CHMP2B	ENSG00000083937	3|3|4	1.537|1.660|1.507	4.704	1.568	0.645|0.767|0.759	2.174	0.017	No	Yes	No
Dsc2a	SH3GL1	SH3GL1	ENSG00000141985	3|3|3	1.503|1.489|1.404	4.396	1.465	0.664|0.641|0.743	2.15	0.023	No	No	No
PG-C	PC	PC	ENSG00000173599	10|7|7	14.542|14.225|11.896	40.664	13.555	0.507|0.577|0.518	25.423	0	No	No	No
PG-C	ERBIN	ERBIN	ENSG00000112851	7|8|3	4.026|3.717|3.050	10.793	3.598	0.152|0.160|0.143	23.783	0	No	Yes	No
PG-C	PCCA	PCCA	ENSG00000175198	3|3|2	8.091|7.987|6.145	22.223	7.408	0.306|.|0.429	20.462	0	No	No	No
PG-C	DSG2	DSG2	ENSG00000134757	8|7|7	7.638|8.800|7.931	24.369	8.123	0.424|0.496|0.527	16.905	0	No	Yes	No
PG-C	LOC403555	SET	ENSG00000119335	4|4|2	4.747|4.642|6.012	15.401	5.134	.|0.256|0.506	14.274	0	No	No	No
PG-C	VAMP5	VAMP5	ENSG00000168899	3|2|3	3.821|4.467|4.914	13.202	4.401	0.202|0.691|0.234	13.775	0	No	No	Yes
PG-C	KIAA1217	KIAA1217	ENSG00000120549	6|3|2	9.774|9.481|7.503	26.758	8.919	0.857|0.486|0.660	13.721	0	No	No	No
PG-C	PLEKHA5	PLEKHA5	ENSG00000052126	45|37|35	5.705|5.654|4.942	16.302	5.434	.|0.420|.	12.934	0	No	No	Yes
PG-C	MCCC1	MCCC1	ENSG00000078070	5|5|4	2.118|1.894|1.584	5.597	1.866	0.138|0.237|.	10.338	0	No	No	No
PG-C	PKP3	PKP3	ENSG00000184363	9|6|8	1.934|0.782|0.730	3.446	1.149	0.096|0.142|.	9.8	0	No	Yes	No
PG-C	PKP4	PKP4	ENSG00000144283	5|3|3	3.281|3.252|1.992	8.525	2.842	0.389|0.195|0.342	9.606	0	No	Yes	No
PG-C	SNAP23;A0A5F4DFP6	SNAP23	ENSG00000092531	2|2|2	4.823|5.871|4.862	15.556	5.185	0.694|0.576|0.488	8.937	0	No	No	Yes
PG-C	NIFK	NIFK	ENSG00000155438	4|4|4	3.001|4.731|1.781	9.514	3.171	0.367|0.267|0.545	8.426	0	Yes	No	Yes
PG-C	PKP2	PKP2	ENSG00000057294	2|1|1	2.560|2.487|1.537	6.584	2.195	0.411|0.161|0.328	7.872	0	No	No	No
PG-C	UTRN	UTRN	ENSG00000152818	7|6|5	2.934|2.889|3.070	8.893	2.964	0.607|0.329|0.285	7.697	0	No	No	No
PG-C	EPB41	EPB41	ENSG00000159023	4|3|3	1.671|1.179|1.567	4.417	1.472	0.149|0.259|.	7.506	0	No	Yes	No
PG-C	GNL3	GNL3	ENSG00000163938	22|19|19	1.757|1.727|0.823	4.308	1.436	0.130|.|0.338	6.858	0	No	No	No
PG-C	DDX54	DDX54	ENSG00000123064	3|1|3	1.172|1.559|0.700	3.431	1.144	.|.|0.173	6.606	0	Yes	No	No
PG-C	RPL35	NA	NA	3|5|3	2.130|1.605|2.019	5.755	1.918	0.184|0.653|0.246	6.195	0.001	Yes	No	No
PG-C	DLG1	DLG1	ENSG00000075711	4|2|2	1.085|0.864|0.721	2.67	0.89	0.190|.|0.117	5.979	0	No	Yes	Yes
PG-C	CRK	CRK	ENSG00000167193	8|6|4	7.827|5.491|5.879	19.197	6.399	1.028|1.336|0.907	5.947	0	No	Yes	Yes
PG-C	HMGB1	HMGB1	NA	6|5|4	9.932|6.454|11.865	28.252	9.417	1.330|1.913|1.723	5.755	0	No	No	No
PG-C	RPL18;A0A5F4CW64	RPL18	ENSG00000063177	2|2|2	5.010|3.999|2.196	11.205	3.735	0.415|0.937|0.782	5.555	0.019	Yes	No	No
PG-C	RPL29;F6XA89;J9PA77;J9NVV9	RPL29	ENSG00000162244	2|2|1	4.077|4.921|3.369	12.366	4.122	0.492|0.870|1.041	5.398	0	Yes	No	No
PG-C	MYBBP1A	MYBBP1A	ENSG00000132382	3|1|1	6.061|6.457|4.905	17.423	5.808	0.645|1.367|1.463	5.335	0	No	Yes	No
PG-C	SET;J9P7Y8;A0A5F4CSW3	SETSIP	NA	13|7|9	15.895|14.891|15.410	46.196	15.399	2.443|3.282|3.484	5.075	0	No	No	No
PG-C	PLEKHA6	PLEKHA6	ENSG00000143850	3|3|2	2.158|1.957|1.337	5.452	1.817	.|.|.	5	0	No	Yes	No
PG-C	SLC25A3;F1PVF1	SLC25A3	ENSG00000075415	6|2|1	3.923|5.107|3.343	12.373	4.124	0.573|1.014|0.990	4.958	0	No	No	No
PG-C	RPL13	RPL13	ENSG00000167526	6|5|5	8.350|9.843|9.199	27.392	9.131	1.317|2.133|2.399	4.835	0	Yes	Yes	No
PG-C	ANP32E	ANP32E	ENSG00000143401	8|8|8	15.902|15.869|18.530	50.301	16.767	2.046|5.267|3.883	4.83	0	No	No	No
PG-C	NANS	ANP32B	ENSG00000136938	13|12|10	8.392|3.913|7.063	19.367	6.456	0.900|1.700|1.690	4.704	0.012	No	No	No
PG-C	UBE2R2;A0A5F4D0I7	UBE2R2	ENSG00000107341	20|17|17	2.457|2.850|3.301	8.608	2.869	0.423|0.759|0.723	4.669	0	No	No	No
PG-C	APC	APC	ENSG00000134982	3|2|2	1.933|1.588|1.567	5.087	1.696	.|.|.	4.666	0	No	Yes	No
PG-C	A0A5F4C6Y2	RPL36	ENSG00000130255	1|1|1	3.636|4.006|3.717	11.359	3.786	0.502|1.221|0.948	4.538	0	Yes	No	No
PG-C	EPB41L1	EPB41L1	ENSG00000088367	2|1|1	1.130|0.856|0.862	2.848	0.949	0.194|0.351|0.140	4.477	0.001	No	No	No
PG-C	RPL19	RPL19	ENSG00000108298	1|1|1	7.671|9.400|5.168	22.239	7.413	0.924|2.562|2.100	4.344	0.009	Yes	No	No
PG-C	NOP16	NOP16	NA	18|16|15	1.582|1.946|1.306	4.834	1.611	0.214|0.609|0.396	4.325	0.003	No	No	Yes
PG-C	NOP58	NOP58	ENSG00000055044	7|4|4	0.824|1.480|1.004	3.309	1.103	0.210|0.236|0.346	4.278	0	Yes	No	No
PG-C	PES1	PES1	ENSG00000100029	2|2|1	1.885|2.637|1.029	5.55	1.85	.|0.428|0.443	4.248	0	Yes	No	No
PG-C	RSL1D1	RSL1D1	ENSG00000171490	13|10|9	1.329|2.075|0.744	4.149	1.383	.|0.492|0.229	4.117	0.001	Yes	No	No
PG-C	ANP32A	ANP32D;ANP32A	ENSG00000139223;ENSG00000140350	4|2|4	9.999|8.012|12.122	30.133	10.044	1.895|2.857|2.919	4.003	0	No	No	No
PG-C	NECTIN3	NECTIN3	ENSG00000177707	2|2|2	1.109|1.400|1.745	4.254	1.418	.|.|.	3.902	0	No	No	No
PG-C	RPL28	RPL28	ENSG00000108107	10|8|6	3.961|4.600|3.297	11.858	3.953	0.636|1.603|1.022	3.899	0.002	Yes	No	No
PG-C	FTSJ3	FTSJ3	ENSG00000108592	4|3|3	1.447|1.509|1.043	3.999	1.333	.|0.387|0.307	3.869	0	Yes	No	No
PG-C	RPL7;J9P4G8	RPL7	ENSG00000147604	5|3|3	13.834|18.369|9.450	41.654	13.885	1.809|6.040|4.234	3.867	0.041	Yes	No	No
PG-C	RPL8	RPL8	ENSG00000161016	5|5|6	7.005|7.748|4.857	19.61	6.537	1.293|2.390|1.627	3.815	0	Yes	Yes	No
PG-C	NAA15	NAA15	ENSG00000164134	28|19|18	0.803|0.628|0.377	1.808	0.603	0.108|0.234|.	3.787	0	No	No	No
PG-C	NECTIN2	NECTIN2	ENSG00000130202	12|10|11	1.507|1.483|1.128	4.118	1.373	.|.|.	3.777	0	No	No	Yes
PG-C	CXADR	CXADR	ENSG00000154639	3|2|2	0.992|1.010|1.339	3.341	1.114	0.337|0.262|0.303	3.724	0	No	No	No
PG-C	RPL13A	RPL13A	ENSG00000142541	6|5|5	7.597|9.024|5.237	21.859	7.286	1.273|2.537|2.347	3.709	0.002	Yes	Yes	No
PG-C	ARHGAP32	ARHGAP32	ENSG00000134909	4|2|1	1.424|1.833|0.765	4.022	1.341	.|.|.	3.688	0.007	No	Yes	No
PG-C	J9NRJ1;RPS6	RPS6	ENSG00000137154	16|12|10	6.756|6.288|4.314	17.358	5.786	0.981|2.150|1.871	3.662	0.004	Yes	Yes	No
PG-C	RPS26	NA	NA	3|3|3	4.201|4.540|3.071	11.812	3.937	0.629|1.469|1.360	3.647	0.005	Yes	No	No
PG-C	RPL4;A0A5F4C2R1;A0A5F4C6Z8;LOC100856765;J9P0P0	RPL4	ENSG00000174444	17|14|14	20.780|22.499|13.436	56.716	18.905	3.155|7.048|6.517	3.599	0.01	Yes	Yes	No
PG-C	RPL7A	NA	NA	2|2|3	7.899|8.884|4.981	21.763	7.254	1.149|2.990|2.412	3.586	0.026	Yes	No	No
PG-C	CLSTN1	CLSTN1	ENSG00000171603	3|3|3	2.091|0.817|0.859	3.767	1.256	.|.|.	3.455	0.001	No	No	No
PG-C	SLC3A2	SLC3A2	ENSG00000168003	6|4|5	0.850|1.054|0.984	2.887	0.962	0.450|0.171|0.300	3.382	0.006	No	Yes	No
PG-C	RPL27A;A0A5F4CYR4;A0A5F4CIS2;F1PWI8	NA	NA	5|2|3	6.092|6.350|3.759	16.201	5.4	0.997|2.360|1.803	3.336	0.028	Yes	Yes	No
PG-C	HMGB2	HMGB2	ENSG00000164104	5|5|5	2.703|1.997|2.558	7.259	2.42	0.656|0.801|0.733	3.327	0	No	No	No
PG-C	CLNS1A;A0A5F4CZQ0;A0A5F4CFF2	CLNS1A	ENSG00000074201	9|2|3	1.439|1.821|2.142	5.402	1.801	0.478|0.486|0.791	3.168	0.001	No	No	No
PG-C	J9P1D0;F1Q444;RPL17-C18orf32;A0A5F4D7R4;J9P774;A0A5F4DCN4;A0A5F4D9S8;F1PI74;J9P5U8;J9P4F7	RPL17;RPL17-C18orf32	ENSG00000265681;ENSG00000215472	2|2|1	3.706|3.369|2.441	9.517	3.172	0.672|1.659|0.937	3.127	0.023	Yes	No	No
PG-C	MACROH2A1	MACROH2A1	ENSG00000113648	12|11|12	2.932|3.485|2.027	8.444	2.815	0.532|1.384|1.002	3.114	0.044	No	No	No
PG-C	RPS25;A0A5F4D7P8	NA	NA	3|3|2	4.428|5.681|5.924	16.033	5.344	1.426|2.206|1.612	3.111	0	Yes	No	No
PG-C	RPL10;RPL10L	RPL10L	ENSG00000165496	11|9|9	8.814|6.088|5.360	20.262	6.754	1.422|3.254|2.492	2.99	0.03	Yes	No	No
PG-C	DDX18	DDX18	ENSG00000088205	3|4|3	1.016|1.480|0.736	3.231	1.077	.|.|.	2.964	0.038	Yes	No	No
PG-C	RPS8	RPS8	ENSG00000142937	6|3|2	17.385|19.333|11.314	48.032	16.011	3.203|7.426|6.634	2.963	0.047	Yes	Yes	No
PG-C	DKC1	DKC1	ENSG00000130826	7|6|7	0.546|0.966|0.498	2.01	0.67	.|0.226|.	2.959	0.003	Yes	No	No
PG-C	ARMC10	ARMC10	ENSG00000170632	2|1|1	1.443|1.150|1.040	3.633	1.211	0.392|0.491|0.365	2.935	0	No	No	No
PG-C	EBNA1BP2	EBNA1BP2	ENSG00000117395	6|5|4	0.834|0.760|0.587	2.181	0.727	0.210|0.297|.	2.91	0	Yes	No	No
PG-C	TFPT	TFPT	ENSG00000105619	2|1|2	4.850|4.467|2.890	12.208	4.069	1.197|1.368|1.730	2.876	0.033	Yes	No	No
PG-C	PEX3	PEX3	ENSG00000034693	10|7|5	0.651|0.747|0.458	1.856	0.619	0.166|0.266|0.227	2.864	0.015	No	No	No
PG-C	LAMC1	LAMC1	ENSG00000135862	13|11|6	0.719|0.965|0.801	2.485	0.828	0.314|0.270|0.309	2.791	0	No	No	No
PG-C	VWA1	VWA1	ENSG00000179403	8|6|5	1.156|1.099|1.199	3.454	1.151	0.324|0.475|0.467	2.769	0	No	No	No
PG-C	CRKL	CRKL	ENSG00000099942	8|6|7	3.881|3.504|2.678	10.063	3.354	1.051|1.321|1.297	2.757	0.001	No	Yes	No
PG-C	AFDN	AFDN	ENSG00000130396	8|7|6	1.088|1.024|0.858	2.97	0.99	.|.|.	2.724	0	No	Yes	No
PG-C	LOC106558887;J9P9J8;J9P608;J9PAG2;J9NZX1;J9P168;A0A5F4CVN4;J9NZS5;A0A5F4BW19;J9P9Q1;F1PN68;J9P1I4;E2RMH5	NA	NA	6|5|4	1.487|1.547|1.292	4.325	1.442	0.580|0.515|0.508	2.703	0	Yes	No	No
PG-C	FAU	FAU	ENSG00000149806	6|5|6	2.332|4.111|2.230	8.673	2.891	.|1.576|0.737	2.682	0.021	Yes	No	No
PG-C	VAMP3	VAMP3	ENSG00000049245	3|3|3	1.873|2.506|2.773	7.152	2.384	1.027|0.584|1.227	2.641	0.05	No	No	No
PG-C	E2QVG7;RPL27	RPL27	ENSG00000131469	3|3|3	1.805|2.358|1.666	5.829	1.943	0.609|1.011|0.755	2.508	0.017	Yes	No	No
PG-C	PALM	PALM	ENSG00000099864	8|6|9	0.755|0.612|0.789	2.156	0.719	0.288|.|.	2.492	0.013	No	No	No
PG-C	RPL10A;A0A5F4C0N8;A0A5F4BW60	NA	NA	7|5|6	1.621|1.872|1.839	5.332	1.777	0.701|1.029|0.665	2.271	0.035	Yes	No	No
PG-N	PC	PC	ENSG00000173599	26|26|24	18.215|16.986|18.870	54.071	18.024	0.511|0.583|0.522	33.521	0	No	No	No
PG-N	PCCA	PCCA	ENSG00000175198	8|8|7	7.757|7.627|8.713	24.097	8.032	0.306|.|0.431	22.13	0	No	No	No
PG-N	ERBIN	ERBIN	ENSG00000112851	1|1|1	2.754|3.144|3.146	9.043	3.014	0.150|0.158|0.141	20.138	0	No	Yes	No
PG-N	DSG2	DSG2	ENSG00000134757	6|3|4	8.322|10.196|9.616	28.133	9.378	0.426|0.500|0.531	19.382	0	No	Yes	No
PG-N	PKP3	PKP3	ENSG00000184363	8|7|7	2.024|1.606|2.103	5.734	1.911	0.095|0.141|.	16.544	0	No	Yes	No
PG-N	KIAA1217	KIAA1217	ENSG00000120549	2|3|3	10.992|8.146|10.753	29.89	9.963	0.870|0.489|0.667	15.154	0	No	No	No
PG-N	LOC403555	SET	ENSG00000119335	2|2|2	4.416|5.651|6.229	16.297	5.432	.|0.255|0.510	15.066	0	No	No	No
PG-N	PLEKHA5	PLEKHA5	ENSG00000052126	6|6|4	5.761|5.007|6.445	17.213	5.738	.|0.422|.	13.59	0	No	No	Yes
PG-N	PKP4	PKP4	ENSG00000144283	40|34|37	4.307|3.162|3.912	11.382	3.794	0.390|0.193|0.343	12.83	0	No	Yes	No
PG-N	MCCC1	MCCC1	ENSG00000078070	5|5|5	2.573|1.740|2.383	6.697	2.232	0.136|0.236|.	12.467	0	No	No	No
PG-N	VAMP5	VAMP5	ENSG00000168899	8|9|7	2.943|3.380|4.097	10.419	3.473	0.201|0.699|0.233	10.863	0	No	No	Yes
PG-N	PKP2	PKP2	ENSG00000057294	3|3|3	2.973|2.457|2.958	8.387	2.796	0.413|0.159|0.329	10.041	0	No	No	No
PG-N	NIFK	NIFK	ENSG00000155438	3|3|3	3.114|1.636|4.557	9.307	3.102	0.368|0.266|0.550	8.217	0	Yes	No	Yes
PG-N	UTRN	UTRN	ENSG00000152818	3|2|3	2.706|3.259|2.821	8.786	2.929	0.614|0.330|0.285	7.577	0	No	No	No
PG-N	SNAP23;A0A5F4DFP6	SNAP23	ENSG00000092531	2|2|2	4.209|5.427|3.467	13.102	4.367	0.703|0.582|0.492	7.454	0	No	No	Yes
PG-N	EPB41	EPB41	ENSG00000159023	5|5|4	1.347|1.468|1.289	4.104	1.368	0.147|0.258|.	7.02	0	No	Yes	No
PG-N	CRK	CRK	ENSG00000167193	3|3|4	7.071|9.247|6.606	22.925	7.642	1.047|1.366|0.922	6.968	0	No	Yes	Yes
PG-N	CTNND1	CTNND1	ENSG00000198561	2|3|2	2.192|2.125|2.276	6.593	2.198	0.294|.|0.353	6.812	0	No	Yes	Yes
PG-N	GNL3	GNL3	ENSG00000163938	4|3|4	1.512|0.902|1.836	4.251	1.417	0.128|.|0.338	6.806	0	No	No	No
PG-N	F6XLB5	PDLIM7	ENSG00000196923	2|1|2	1.665|0.870|1.688	4.223	1.408	0.196|.|0.226	6.693	0	No	No	No
PG-N	PLEKHA6	PLEKHA6	ENSG00000143850	2|1|1	2.645|1.873|2.578	7.096	2.365	.|.|.	6.491	0	No	Yes	No
PG-N	DDX54	DDX54	ENSG00000123064	4|3|4	1.107|0.814|1.305	3.226	1.075	.|.|0.172	6.264	0	Yes	No	No
PG-N	SET;J9P7Y8;A0A5F4CSW3	SETSIP	NA	21|23|22	11.895|22.689|22.923	57.508	19.169	2.521|3.401|3.615	6.103	0	No	No	No
PG-N	MYBBP1A	MYBBP1A	ENSG00000132382	2|3|2	6.417|5.829|7.817	20.063	6.688	0.652|1.399|1.498	6.027	0	No	Yes	No
PG-N	HMGB1	HMGB1	NA	4|3|5	11.578|7.567|10.630	29.775	9.925	1.360|1.967|1.768	5.914	0	No	No	No
PG-N	EPB41L1	EPB41L1	ENSG00000088367	3|2|3	1.210|1.287|1.143	3.639	1.213	0.193|0.352|0.138	5.752	0	No	No	No
PG-N	UGDH	UGDH	ENSG00000109814	3|1|2	0.701|0.500|0.766	1.967	0.656	0.119|.|.	5.508	0	No	No	No
PG-N	NOP58	NOP58	ENSG00000055044	3|4|3	1.484|0.934|1.810	4.228	1.409	0.209|0.235|0.346	5.48	0	Yes	No	No
PG-N	DLG1	DLG1	ENSG00000075711	8|7|7	1.050|0.428|0.811	2.289	0.763	0.189|.|0.115	5.18	0	No	Yes	Yes
PG-N	NAA15	NAA15	ENSG00000164134	2|2|2	0.990|0.541|0.835	2.366	0.789	0.106|0.233|.	5.005	0	No	No	No
PG-N	NOP16	NOP16	NA	10|5|9	1.592|1.302|2.634	5.529	1.843	0.213|0.615|0.398	4.932	0.003	No	No	Yes
PG-N	UBE2R2;A0A5F4D0I7	UBE2R2	ENSG00000107341	11|12|8	2.043|3.305|3.531	8.879	2.96	0.425|0.770|0.732	4.766	0	No	No	No
PG-N	NECTIN2	NECTIN2	ENSG00000130202	3|3|3	1.673|2.056|1.460	5.188	1.729	.|.|.	4.746	0	No	No	Yes
PG-N	DDX24	DDX24	ENSG00000089737	3|4|4	0.890|0.524|0.966	2.38	0.793	0.160|.|0.193	4.523	0	Yes	No	No
PG-N	COPA	COPA	ENSG00000122218	3|3|3	1.032|0.868|1.804	3.704	1.235	0.143|0.289|0.514	4.463	0.018	No	Yes	No
PG-N	ANP32E	ANP32E	ENSG00000143401	5|6|6	12.684|16.411|17.516	46.611	15.537	2.106|5.498|4.034	4.314	0.001	No	No	No
PG-N	EPB41L2	EPB41L2	ENSG00000079819	11|13|8	0.709|0.668|0.885	2.262	0.754	0.177|.|.	4.256	0	No	Yes	Yes
PG-N	APC	APC	ENSG00000134982	3|3|3	1.545|1.298|1.641	4.485	1.495	.|.|.	4.102	0	No	Yes	No
PG-N	VCPIP1	VCPIP1	ENSG00000175073	1|1|1	0.681|0.570|0.690	1.94	0.647	0.113|.|0.222	4.087	0	No	Yes	No
PG-N	RPL35	NA	NA	7|8|8	1.126|1.043|1.601	3.771	1.257	0.183|0.661|0.246	4.058	0.03	Yes	No	No
PG-N	HSD17B12	HSD17B12	ENSG00000149084	2|2|2	1.344|1.519|1.276	4.138	1.379	0.542|0.165|0.448	4.036	0.008	No	Yes	No
PG-N	NANS	ANP32B	ENSG00000136938	4|3|3	4.703|6.593|5.633	16.929	5.643	0.915|1.744|1.734	4.02	0	No	No	No
PG-N	RSL1D1	RSL1D1	ENSG00000171490	16|18|17	1.427|0.951|1.578	3.956	1.319	.|0.496|0.228	3.92	0	Yes	No	No
PG-N	LARP7	LARP7	ENSG00000174720	6|7|6	2.177|0.809|2.217	5.203	1.734	.|0.361|0.564	3.841	0.049	No	No	No
PG-N	SLC3A2	SLC3A2	ENSG00000168003	4|3|3	1.014|1.085|1.145	3.244	1.081	0.452|0.169|0.300	3.804	0.002	No	Yes	No
PG-N	FTSJ3	FTSJ3	ENSG00000108592	2|2|2	1.346|0.828|1.642	3.815	1.272	.|0.389|0.307	3.685	0	Yes	No	No
PG-N	LAMC2	LAMC2	ENSG00000058085	12|6|9	1.022|1.080|1.299	3.401	1.134	.|.|0.309	3.671	0	No	No	No
PG-N	RPL24	RPL24	ENSG00000114391	3|3|3	1.423|1.430|1.823	4.677	1.559	0.286|0.624|0.429	3.671	0	Yes	Yes	No
PG-N	ARMC10	ARMC10	ENSG00000170632	4|4|3	1.648|1.333|1.446	4.427	1.476	0.393|0.495|0.366	3.56	0	No	No	No
PG-N	NOP2	NOP2	ENSG00000111641	5|5|7	0.961|0.455|0.852	2.267	0.756	0.151|0.276|0.248	3.472	0.024	Yes	No	No
PG-N	ANP32A	ANP32D;ANP32A	ENSG00000139223;ENSG00000140350	3|3|3	6.946|10.805|9.141	26.893	8.964	1.948|2.955|3.019	3.461	0	No	No	No
PG-N	EBNA1BP2	EBNA1BP2	ENSG00000117395	6|5|6	0.793|0.895|0.869	2.556	0.852	0.209|0.297|.	3.421	0	Yes	No	No
PG-N	RPS26	NA	NA	29|28|26	3.263|2.839|5.005	11.106	3.702	0.636|1.504|1.391	3.365	0.013	Yes	No	No
PG-N	J9NRJ1;RPS6	RPS6	ENSG00000137154	11|13|10	6.491|3.475|6.289	16.255	5.418	0.998|2.214|1.922	3.345	0.027	Yes	Yes	No
PG-N	CRKL	CRKL	ENSG00000099942	6|7|7	4.239|4.332|3.860	12.431	4.144	1.070|1.351|1.325	3.336	0	No	Yes	No
PG-N	HK2	HK2	ENSG00000159399	4|2|2	0.720|0.688|0.700	2.108	0.703	0.148|0.308|.	3.289	0	No	Yes	No
PG-N	CTNNA1	CTNNA1	ENSG00000044115	15|18|13	2.956|2.536|3.436	8.928	2.976	1.304|0.749|0.769	3.273	0	No	Yes	Yes
PG-N	RPL8	RPL8	ENSG00000161016	3|2|3	6.676|4.169|6.173	17.018	5.673	1.322|2.465|1.669	3.226	0.004	Yes	Yes	No
PG-N	HMGB2	HMGB2	ENSG00000164104	16|15|16	2.401|2.028|2.686	7.115	2.372	0.663|0.813|0.742	3.219	0	No	No	No
PG-N	ANK3	ANK3	ENSG00000151150	1|2|2	0.887|0.837|1.107	2.831	0.944	0.383|0.208|0.318	3.213	0	No	Yes	No
PG-N	CXADR	CXADR	ENSG00000154639	3|3|3	0.748|1.001|1.114	2.862	0.954	0.337|0.261|0.303	3.191	0	No	No	No
PG-N	A0A5F4C6Y2	RPL36	ENSG00000130255	1|1|2	2.012|2.462|3.623	8.097	2.699	0.506|1.247|0.964	3.186	0.021	Yes	No	No
PG-N	VWA1	VWA1	ENSG00000179403	4|5|4	1.195|1.397|1.379	3.971	1.324	0.325|0.478|0.470	3.168	0	No	No	No
PG-N	SRP72	SRP72	ENSG00000174780	4|5|3	0.898|1.033|1.781	3.712	1.237	0.388|0.329|0.472	3.156	0	No	No	No
PG-N	RPL13	RPL13	ENSG00000167526	7|7|8	5.752|4.813|7.208	17.773	5.924	1.346|2.196|2.474	3.052	0.001	Yes	Yes	No
PG-N	MACROH2A1	MACROH2A1	ENSG00000113648	2|2|3	3.075|2.023|3.295	8.392	2.797	0.537|1.416|1.021	3.045	0.039	No	No	No
PG-N	PKG2	JUP	ENSG00000173801	3|4|4	15.717|12.985|13.392	42.094	14.031	2.711|8.039|4.529	3.036	0.036	No	No	No
PG-N	ARHGAP32	ARHGAP32	ENSG00000134909	4|3|5	1.065|1.086|1.161	3.311	1.104	.|.|.	3.029	0	No	Yes	No
PG-N	RPL27A;A0A5F4CYR4;A0A5F4CIS2;F1PWI8	NA	NA	6|7|7	5.621|3.217|5.789	14.627	4.876	1.015|2.433|1.852	2.938	0.042	Yes	Yes	No
PG-N	TFPT	TFPT	ENSG00000105619	5|4|6	4.585|3.106|4.989	12.681	4.227	1.222|1.399|1.775	2.919	0.003	Yes	No	No
PG-N	RPS5	RPS5	ENSG00000083845	2|2|2	3.229|3.729|4.427	11.385	3.795	1.357|1.152|1.419	2.91	0	Yes	No	No
PG-N	VAMP3	VAMP3	ENSG00000049245	3|2|3	2.435|2.769|2.783	7.987	2.662	1.046|0.589|1.253	2.902	0.005	No	No	No
PG-N	SEC61G	SEC61G	ENSG00000132432	10|6|7	0.893|1.032|1.095	3.02	1.007	0.478|0.351|0.268	2.829	0.001	No	No	No
PG-N	NECTIN3	NECTIN3	ENSG00000177707	15|13|14	0.974|1.028|1.085	3.086	1.029	.|.|.	2.823	0	No	No	No
PG-N	RPS25;A0A5F4D7P8	NA	NA	3|3|3	4.667|4.036|6.124	14.828	4.943	1.459|2.273|1.653	2.803	0.001	Yes	No	No
PG-N	SCRIB	SCRIB	ENSG00000180900	9|6|8	1.046|1.024|0.880	2.951	0.984	.|.|.	2.699	0	No	Yes	No
PG-N	PEX3	PEX3	ENSG00000034693	6|4|7	0.480|0.488|0.708	1.676	0.559	0.165|0.266|0.226	2.6	0.006	No	No	No
PG-N	CLNS1A;A0A5F4CZQ0;A0A5F4CFF2	CLNS1A	ENSG00000074201	7|7|7	1.363|1.286|1.811	4.46	1.487	0.481|0.489|0.802	2.592	0.006	No	No	No
PG-N	AFDN	AFDN	ENSG00000130396	7|7|6	0.997|0.784|0.999	2.779	0.926	.|.|.	2.542	0.002	No	Yes	No
PG-N	HMGB3	HMGB3	ENSG00000029993	6|6|5	1.654|1.192|1.652	4.498	1.499	0.540|0.555|0.687	2.539	0.033	No	No	No
PG-N	LAS1L	LAS1L	ENSG00000001497	3|3|3	0.547|0.494|0.751	1.792	0.597	.|.|0.235	2.537	0.011	Yes	No	No
PG-N	ABI1	ABI1	ENSG00000136754	1|1|1	0.998|0.888|0.899	2.785	0.928	0.312|.|0.430	2.536	0	No	Yes	No
PG-N	LAMC1	LAMC1	ENSG00000135862	3|3|3	0.736|0.606|0.906	2.249	0.75	0.314|0.269|0.309	2.527	0.015	No	No	No
PG-N	RPS15A;J9P7C2	NA	NA	1|1|1	2.939|2.778|2.564	8.281	2.76	1.152|1.347|0.934	2.439	0	Yes	No	No
PG-N	RPL10A;A0A5F4C0N8;A0A5F4BW60	NA	NA	9|7|8	1.852|1.530|2.245	5.627	1.876	0.710|1.049|0.673	2.362	0.045	Yes	No	No
Pkp2a	PKP2	PKP2	ENSG00000057294	11|9|10	27.470|17.423|15.889	60.783	20.261	0.421|0.161|0.335	71.527	0	No	No	No
Pkp2a	ERBIN	ERBIN	ENSG00000112851	7|2|6	6.557|4.286|3.615	14.458	4.819	0.152|0.161|0.143	31.713	0	No	Yes	No
Pkp2a	DSG2	DSG2	ENSG00000134757	6|4|4	13.874|8.190|7.540	29.604	9.868	0.434|0.510|0.542	20.01	0	No	Yes	No
Pkp2a	PLEKHA5	PLEKHA5	ENSG00000052126	27|14|26	6.489|3.120|3.802	13.411	4.47	.|0.430|.	10.394	0	No	No	Yes
Pkp2a	EPB41	EPB41	ENSG00000159023	4|3|4	2.793|1.724|1.385	5.902	1.967	0.149|0.263|.	9.934	0	No	Yes	No
Pkp2a	ZDHHC5	ZDHHC5	ENSG00000156599	1|1|1	3.921|2.345|1.718	7.984	2.661	.|.|.	7.171	0	No	Yes	No
Pkp2a	EPB41L1	EPB41L1	ENSG00000088367	2|2|2	2.168|1.284|1.056	4.508	1.503	0.196|0.358|0.140	7.01	0	No	No	No
Pkp2a	HSPB1	HSPB1	ENSG00000106211	11|7|10	4.038|1.632|1.562	7.233	2.411	0.315|0.416|0.441	6.236	0	No	Yes	Yes
Pkp2a	PKP4	PKP4	ENSG00000144283	2|2|2	2.879|1.111|1.598	5.588	1.863	0.398|0.197|0.349	6.19	0	No	Yes	No
Pkp2a	UTRN	UTRN	ENSG00000152818	10|6|8	3.767|0.984|2.206	6.956	2.319	0.626|0.336|0.290	5.891	0.018	No	No	No
Pkp2a	MLF2	MLF2	ENSG00000089693	3|3|3	1.378|0.494|0.806	2.679	0.893	0.132|.|0.187	5.68	0	No	No	No
Pkp2a	TXNL1	TXNL1	ENSG00000091164	8|7|8	5.404|2.692|3.276	11.372	3.791	1.013|0.563|0.699	5.153	0	No	Yes	No
Pkp2a	E2QZE6;DNAJB6;DNAJB7	DNAJB7;DNAJB6	ENSG00000172404;ENSG00000105993	9|8|8	2.509|1.078|1.766	5.353	1.784	.|.|.	4.808	0	No	Yes	No
Pkp2a	BAG2	BAG2	ENSG00000112208	1|1|1	2.266|1.150|1.553	4.969	1.656	0.360|0.351|0.352	4.679	0	No	No	No
Pkp2a	ST13;A0A5F4C0Q5;A0A5F4C6T7;A0A5F4CJX2	ST13P4	NA	17|14|16	20.454|11.199|12.691	44.344	14.781	4.346|2.709|3.081	4.465	0	No	No	No
Pkp2a	FAM83B	FAM83B	ENSG00000168143	1|1|2	2.164|1.412|1.379	4.954	1.651	.|.|.	4.45	0	No	Yes	Yes
Pkp2a	NUDCD2	NUDCD2	ENSG00000170584	4|3|4	3.448|2.594|1.842	7.884	2.628	0.610|0.523|0.667	4.405	0	No	No	No
Pkp2a	KIAA1217	KIAA1217	ENSG00000120549	20|15|19	4.702|1.736|2.400	8.838	2.946	0.889|0.499|0.681	4.391	0.001	No	No	No
Pkp2a	CRK	CRK	ENSG00000167193	9|6|8	8.189|2.915|3.555	14.659	4.886	1.070|1.397|0.942	4.359	0	No	Yes	Yes
Pkp2a	CRYAB	CRYAB	ENSG00000109846	7|4|9	7.437|3.588|6.991	18.016	6.005	1.313|1.302|1.718	4.193	0	No	Yes	No
Pkp2a	DNAJB1	DNAJB1	ENSG00000132002	6|5|7	4.520|2.296|3.145	9.961	3.32	0.397|1.156|1.122	4.143	0.025	No	Yes	No
Pkp2a	PC	PC	ENSG00000173599	4|4|4	3.822|1.347|1.598	6.767	2.256	0.521|0.595|0.532	4.114	0	No	No	No
Pkp2a	PLEKHA6	PLEKHA6	ENSG00000143850	11|5|6	2.216|0.954|1.315	4.485	1.495	.|.|.	4.029	0	No	Yes	No
Pkp2a	SEC16A	SEC16A	ENSG00000148396	12|5|12	1.257|0.617|0.620	2.495	0.832	0.224|0.194|0.207	3.993	0	No	No	No
Pkp2a	SPC24	SPC24	ENSG00000161888	2|2|2	1.072|0.654|0.624	2.35	0.783	.|.|0.219	3.581	0	No	No	No
Pkp2a	PFDN6;A0A5F4CHS9;A0A5F4DA72	PFDN6;A0A5F4CHS9;A0A5F4DA72	ENSG00000204220	17|12|17	1.456|0.967|0.833	3.256	1.085	0.289|.|0.325	3.538	0	No	No	No
Pkp2a	ENTR1	ENTR1	ENSG00000165689	4|2|4	0.913|0.657|0.634	2.204	0.735	0.208|.|.	3.533	0	No	No	No
Pkp2a	TAX1BP3	TAX1BP3	ENSG00000213977	4|4|4	1.847|0.924|0.729	3.501	1.167	0.304|.|0.373	3.466	0.001	No	No	Yes
Pkp2a	SNAP23;A0A5F4DFP6	SNAP23	ENSG00000092531	2|1|1	2.815|1.461|1.814	6.09	2.03	0.717|0.593|0.501	3.397	0.001	No	No	Yes
Pkp2a	STUB1	STUB1	ENSG00000103266	14|5|13	1.402|0.704|0.578	2.684	0.895	0.273|.|.	3.278	0.005	No	No	No
Pkp2a	NECTIN2	NECTIN2	ENSG00000130202	7|5|7	1.527|0.880|1.208	3.615	1.205	.|.|.	3.247	0.001	No	No	Yes
Pkp2a	EFNB1	EFNB1	ENSG00000090776	3|1|3	0.889|1.170|0.627	2.685	0.895	0.281|.|0.314	3.01	0.012	No	No	Yes
Pkp2a	CHMP6	CHMP6	ENSG00000176108	5|4|4	0.935|0.513|1.381	2.828	0.943	0.169|0.651|.	2.839	0.035	No	No	No
Pkp2a	ARHGAP32	ARHGAP32	ENSG00000134909	2|1|2	1.670|0.468|0.815	2.953	0.984	.|.|.	2.653	0.044	No	Yes	No
