# Supplementary material for: Proximity Mapping of Desmosomes Reveals a Striking Shift in Their Molecular Neighborhood Associated With Maturation
Source: Mol Cell Proteomics. 2024 Feb 10;23(3):100735. doi: 10.1016/j.mcpro.2024.100735 (PMC10943070; doi:10.1016/j.mcpro.2024.100735)
Supplement: Supplemental Table S3 [file mmc4.xlsx]

## Sheet: Table S3
Supplementary table 3. Overview of the desmosomal proximitome with functional annotation. BFDR ≤ 0.05
✔ = significantly enriched; ✖ = not significantly enriched			Adhesion state of desmosomes and BioID bait protein								Proximal proteins (preys)
Average fold change relative to BirA* control			Ca2+-dep.				Hyper-adh.				Gene names (human orthologs)	Protein names	Functional category
			Dsc2a	PG-C	PG-N	Pkp2a	Dsc2a	PG-C	PG-N	Pkp2a
Proximal proteins	Dsc2a & PG & Pkp2a	17.2834	✔	✔	✔	✔	✔	✔	✔	✔	DSG2	Desmoglein 2	Desmosome
		16.9283	✔	✔	✔	✔	✔	✔	✔	✔	ERBIN	Erbb2 interacting protein also known as Erbin	Signalling
		10.6655	✔	✔	✔	✔	✔	✔	✔	✔	UTRN	Utrophin	Cytoskeleton
		9.58275	✔	✔	✔	✔	✔	✔	✔	✔	KIAA1217	KIAA1217	Signalling
		6.67212	✔	✔	✔	✔	✔	✔	✔	✔	PKP4	Plakophilin 4	Desmosome
		6.09287	✔	✔	✔	✔	✔	✔	✔	✔	CRK	CRK proto-oncogene, adaptor protein	Cell adhesion
		7.44463	✔	✔	✔	✖	✔	✔	✔	✔	SNAP23	Synaptosome associated protein 23	Vesicle/membrane
		7.31762	✖	✔	✖	✔	✔	✔	✔	✔	PLEKHA5	Pleckstrin homology domain containing A5	Vesicle/membrane
		6.945	✔	✖	✖	✔	✔	✔	✔	✔	EPB41	Erythrocyte membrane protein band 4.1	Cytoskeleton
		5.98325	✔	✖	✖	✖	✔	✔	✔	✔	EPB41L1	Erythrocyte membrane protein band 4.1 like 1	Cytoskeleton
		4.66662	✔	✖	✖	✖	✔	✔	✔	✔	ARHGAP32	Rho GTPase activating protein 32	Signalling
		3.39142	✔	✖	✖	✔	✖	✔	✔	✔	NECTIN2	Nectin cell adhesion molecule 2	Cell adhesion
		4.10675	✔	✔	✔	✔	✖	✖	✖	✖	ANXA5	Annexin A5	Vesicle/membrane
		3.38625	✔	✔	✔	✔	✖	✖	✖	✖	ANXA8L1	Annexin A8 like 1	Signalling
		2.7105	✔	✔	✔	✔	✖	✖	✖	✖	HSPA5	Heat shock protein family A (Hsp70) member 5	Heatshock
	Dsc2a & PG	12.558	✔	✔	✔	✖	✔	✔	✔	✖	SET	SET nuclear proto-oncogene	Miscellaneous
		9.187	✔	✔	✔	✖	✔	✔	✔	✖	VAMP5	Vesicle associated membrane protein 5	Vesicle/membrane
		4.67083	✔	✔	✔	✖	✔	✔	✔	✖	CRKL	CRK like proto-oncogene, adaptor protein	Signalling
		4.45733	✔	✔	✔	✖	✔	✔	✔	✖	VAMP3	Vesicle associated membrane protein 3	Vesicle/membrane
		5.21971	✔	✔	✔	✖	✔	✔	✔	✖	HMGB2	High mobility group box 2	Transcription
		4.254	✔	✔	✔	✖	✔	✖	✔	✖	CTNND1	Catenin delta 1	Cell adhesion
		6.53292	✔	✔	✔	✖	✔	✖	✔	✖	HMGB3	High mobility group box 3	Transcription
		4.16517	✔	✖	✔	✖	✔	✔	✔	✖	CXADR	CXADR, Ig-like cell adhesion molecule	Cell adhesion
		3.9005	✔	✔	✖	✖	✔	✖	✔	✖	PDLIM7	PDZ and LIM domain 7 / PDZ domain-containing protein	Cytoskeleton
		9.18242	✖	✔	✔	✖	✔	✔	✔	✖	PKP3	Plakophilin 3	Desmosome
		6.59058	✖	✔	✔	✖	✔	✔	✔	✖	SETSIP	Protein SETSIP	Transcription
		4.28058	✖	✔	✔	✖	✔	✔	✔	✖	UBE2R2	Ubiquitin conjugating enzyme E2 R2	Enzyme
		4.0515	✖	✔	✔	✖	✔	✔	✔	✖	ANP32E	Acidic nuclear phosphoprotein 32 family member E	Signalling
		4.27283	✖	✔	✔	✖	✔	✔	✔	✖	ANP32B	Acidic nuclear phosphoprotein 32 family member B	Signalling
		3.37408	✖	✔	✔	✖	✔	✔	✔	✖	ANP32 A, D	Acidic nuclear phosphoprotein 32 family member D	Signalling
		5.92755	✔	✖	✖	✖	✔	✔	✖	✖	PALM	Paralemmin	Vesicle/membrane
		4.95067	✔	✖	✖	✖	✔	✔	✔	✖	DLG1, SAP97	Discs large MAGUK scaffold protein 1	Signalling
		4.72375	✔	✖	✖	✖	✔	✖	✔	✖	ABI1	Abl interactor 1	Signalling
		3.70975	✔	✖	✖	✖	✔	✖	✔	✖	JUP	Junction plakoglobin	Desmosome
		6.84508	✔	✔	✔	✖	✖	✔	✔	✖	HMGB1P1	Putative high mobility group protein B1-like 1	Transcription
		2.78033	✔	✔	✔	✖	✖	✔	✔	✖	CLNS1A	Chloride nucleotide-sensitive channel 1A	Miscellaneous
		3.38517	✔	✔	✔	✖	✖	✔	✖	✖	CTNNA1	Catenin alpha 1	Cell adhesion
		3.22775	✔	✖	✔	✖	✖	✔	✔	✖	SLC3A2	Solute carrier family 3 member 2	Miscellaneous
		3.2755	✔	✖	✔	✖	✖	✔	✔	✖	NECTIN3	Nectin cell adhesion molecule 3	Cell adhesion
		3.4265	✖	✖	✖	✖	✔	✖	✔	✖	VCPIP1	Valosin containing protein interacting protein 1	Enzyme
		2.782	✖	✖	✖	✖	✔	✖	✔	✖	SCRIB	Scribbled planar cell polarity protein	Signalling
		3.9685	✔	✔	✖	✖	✖	✖	✖	✖	AKAP12	A-kinase anchoring protein 12	Signalling
		3.154	✔	✖	✔	✖	✖	✖	✖	✖	PSMC2	Proteasome 26S subunit, ATPase 2	Protein degradation
		2.6805	✔	✖	✔	✖	✖	✖	✖	✖	BSG	Basigin (Ok blood group)	Vesicle/membrane
		2.508	✔	✔	✖	✖	✖	✖	✖	✖	BCL2L13	BCL2 like 13	Signalling
	Dsc2a & Pkp2a	3.9185	✔	✖	✖	✔	✔	✖	✖	✔	EFNB1	Ephrin B1	Cell adhesion
		8.43775	✔	✖	✖	✔	✔	✖	✖	✔	FAM83B	Family with sequence similarity 83 member B	Signalling
		3.86375	✔	✖	✖	✖	✔	✖	✖	✔	CHMP6	Charged multivesicular body protein 6	Vesicle/membrane
		2.9425	✔	✖	✖	✖	✔	✖	✖	✔	TAX1BP3	Tax1 binding protein 3	Signalling
		5.971	✖	✖	✖	✖	✔	✖	✖	✔	ZDHHC5	Zinc finger DHHC-type containing 5	Enzyme
		3.555	✖	✖	✖	✖	✔	✖	✖	✔	ENTR1	Endosome Associated Trafficking Regulator 1	Vesicle/membrane
	PG & Pkp2a	28.6811	✖	✔	✔	✔	✖	✔	✔	✔	PKP2	Plakophilin 2	Desmosome
		5.17333	✖	✖	✖	✖	✖	✔	✔	✔	PLEKHA6	Pleckstrin homology domain containing A6	Vesicle/membrane
		3.562	✖	✔	✔	✔	✖	✖	✖	✖	EEF1G	Eukaryotic translation elongation factor 1 gamma	Enzyme
		4.248	✖	✔	✖	✔	✖	✖	✖	✖	ACTR3	ARP3 actin related protein 3 homolog	Cytoskeleton
Unique proximal proteins of Desmocollin		30.219	✔	✖	✖	✖	✔	✖	✖	✖	DSC2	Desmocollin 2	Desmosome
		6.403	✔	✖	✖	✖	✔	✖	✖	✖	CYB5A	Cytochrome b5 type A	Enzyme
		4.859	✔	✖	✖	✖	✔	✖	✖	✖	CDC42EP4	CDC42 effector protein 4	Signalling
		3.8595	✔	✖	✖	✖	✔	✖	✖	✖	NCK1	NCK adaptor protein 1	Signalling
		3.6725	✔	✖	✖	✖	✔	✖	✖	✖	STAM2	Signal transducing adaptor molecule 2	Signalling
		3.3245	✔	✖	✖	✖	✔	✖	✖	✖	PGRMC2	Progesterone receptor membrane component 2	Miscellaneous
		3.6415	✔	✖	✖	✖	✔	✖	✖	✖	TMEM199	Transmembrane protein 199	Vesicle/membrane
		3.101	✔	✖	✖	✖	✔	✖	✖	✖	SNAP29	Synaptosome associated protein 29	Vesicle/membrane
		4.0845	✔	✖	✖	✖	✔	✖	✖	✖	GORASP2	Golgi reassembly stacking protein 2	Vesicle/membrane
		4.491	✔	✖	✖	✖	✔	✖	✖	✖	PACSIN2	Protein kinase C and casein kinase substrate in neurons 2	Vesicle/membrane
		3.367	✔	✖	✖	✖	✔	✖	✖	✖	MARCKSL1	MARCKS like 1	Cytoskeleton
		3.253	✔	✖	✖	✖	✔	✖	✖	✖	STAM	Signal transducing adaptor molecule	Signalling
		2.794	✔	✖	✖	✖	✔	✖	✖	✖	TNKS1BP1	Tankyrase 1 binding protein 1	Cytoskeleton
		4.703	✔	✖	✖	✖	✔	✖	✖	✖	EMD	Emerin	Cytoskeleton
		2.723	✔	✖	✖	✖	✔	✖	✖	✖	HLA-DMA	Major histocompatibility complex, class II, DM alpha	Vesicle/membrane
		4.867	✖	✖	✖	✖	✔	✖	✖	✖	CAVIN3	Caveolae associated protein 3	Vesicle/membrane
		4.563	✖	✖	✖	✖	✔	✖	✖	✖	ARFIP1	ADP ribosylation factor interacting protein 1	Vesicle/membrane
		3.791	✖	✖	✖	✖	✔	✖	✖	✖	HGD	Homogentisate 1,2-dioxygenase	Enzyme
		3.089	✖	✖	✖	✖	✔	✖	✖	✖	AP1S1	Adaptor related protein complex 1 sigma 1 subunit	Vesicle/membrane
		3.088	✖	✖	✖	✖	✔	✖	✖	✖	BCAS1	Breast carcinoma amplified sequence 1	Vesicle/membrane
		2.744	✖	✖	✖	✖	✔	✖	✖	✖	EPS15L1	Epidermal growth factor receptor pathway substrate 15 like 1	Vesicle/membrane
		2.655	✖	✖	✖	✖	✔	✖	✖	✖	STX6	Syntaxin 6	Vesicle/membrane
		2.573	✖	✖	✖	✖	✔	✖	✖	✖	CAVIN1	Caveolae associated protein 1	Vesicle/membrane
		2.569	✖	✖	✖	✖	✔	✖	✖	✖	CSNK2B	Casein kinase 2 beta	Signalling
		2.515	✖	✖	✖	✖	✔	✖	✖	✖	GOLGA5	Golgin A5	Vesicle/membrane
		2.332	✖	✖	✖	✖	✔	✖	✖	✖	LYPLA2	Lysophospholipase II	Enzyme
		2.228	✖	✖	✖	✖	✔	✖	✖	✖	TNS3	Tensin 3	Cell adhesion
		2.174	✖	✖	✖	✖	✔	✖	✖	✖	CHMP2B	Charged multivesicular body protein 2B	Vesicle/membrane
		2.15	✖	✖	✖	✖	✔	✖	✖	✖	SH3GL1	SH3 domain containing GRB2 like 1, endophilin A2	Vesicle/membrane
		7.536	✔	✖	✖	✖	✖	✖	✖	✖	CSNK1G1	Casein kinase 1 gamma 1	Signalling
		7.002	✔	✖	✖	✖	✖	✖	✖	✖	SERPINH1	Serpin family H member 1	Heatshock
		5.375	✔	✖	✖	✖	✖	✖	✖	✖	CHCHD3	Coiled-coil-helix-coiled-coil-helix domain containing 3	Transcription
		4.571	✔	✖	✖	✖	✖	✖	✖	✖	SLC9A3R1	SLC9A3 regulator 1	Vesicle/membrane
		4.249	✔	✖	✖	✖	✖	✖	✖	✖	CHMP5	Charged multivesicular body protein 5	Vesicle/membrane
		4.106	✔	✖	✖	✖	✖	✖	✖	✖	SEC22B	SEC22 homolog B, vesicle trafficking protein (gene/pseudogene)	Vesicle/membrane
		4.067	✔	✖	✖	✖	✖	✖	✖	✖	STX7	Syntaxin 7	Vesicle/membrane
		4.033	✔	✖	✖	✖	✖	✖	✖	✖	PDIA3	Protein disulfide isomerase family A member 3	Enzyme
		3.898	✔	✖	✖	✖	✖	✖	✖	✖	PNP	Purine nucleoside phosphorylase	Enzyme
		3.836	✔	✖	✖	✖	✖	✖	✖	✖	ITGB1	Integrin subunit beta 1	Cell adhesion
		3.836	✔	✖	✖	✖	✖	✖	✖	✖	RAB11 A, B	RAB11A, member RAS oncogene family	Signalling
		3.65	✔	✖	✖	✖	✖	✖	✖	✖	SPTAN1	Spectrin alpha, non-erythrocytic 1	Cytoskeleton
		3.398	✔	✖	✖	✖	✖	✖	✖	✖	PLIN3	Perilipin 3	Vesicle/membrane
		3.388	✔	✖	✖	✖	✖	✖	✖	✖	TPD52L2	Tumor protein D52 like 2	Vesicle/membrane
		3.338	✔	✖	✖	✖	✖	✖	✖	✖	AGR2	Anterior gradient 2, protein disulphide isomerase family member	Chaperone
		3.307	✔	✖	✖	✖	✖	✖	✖	✖	PAK2	P21 (RAC1) activated kinase 2	Signalling
		3.283	✔	✖	✖	✖	✖	✖	✖	✖	COX4I1	Cytochrome c oxidase subunit 4I1	Enzyme
		3.23	✔	✖	✖	✖	✖	✖	✖	✖	PDIA6	Protein disulfide isomerase family A member 6	Chaperone
		3.213	✔	✖	✖	✖	✖	✖	✖	✖	HLA-DRA	Major histocompatibility complex, class II, DR alpha	Vesicle/membrane
		3.14	✔	✖	✖	✖	✖	✖	✖	✖	SRPX2	Sushi repeat containing protein, X-linked 2	Miscellaneous
		2.944	✔	✖	✖	✖	✖	✖	✖	✖	P4HB	Prolyl 4-hydroxylase subunit beta	Chaperone
		2.896	✔	✖	✖	✖	✖	✖	✖	✖	CLDN1	Claudin 1	Cell adhesion
		2.887	✔	✖	✖	✖	✖	✖	✖	✖	PRKCSH	Protein kinase C substrate 80K-H	Enzyme
		2.869	✔	✖	✖	✖	✖	✖	✖	✖	NSFL1C	NSFL1 cofactor	Miscellaneous
		2.868	✔	✖	✖	✖	✖	✖	✖	✖	HLA-A,B,C,F	Major histocompatibility complex, class I, F, A, B, C	Vesicle/membrane
		2.74	✔	✖	✖	✖	✖	✖	✖	✖	CDC37	Cell division cycle 37	Chaperone
		2.732	✔	✖	✖	✖	✖	✖	✖	✖	PGRMC1	Progesterone receptor membrane component 1	Miscellaneous
		2.683	✔	✖	✖	✖	✖	✖	✖	✖	SPART	Spartin	Vesicle/membrane
		2.659	✔	✖	✖	✖	✖	✖	✖	✖	CLINT1	Clathrin interactor 1	Vesicle/membrane
		2.653	✔	✖	✖	✖	✖	✖	✖	✖	BET1	Bet1 golgi vesicular membrane trafficking protein	Vesicle/membrane
		2.541	✔	✖	✖	✖	✖	✖	✖	✖	CNPY2	Canopy FGF signaling regulator 2	Miscellaneous
		2.465	✔	✖	✖	✖	✖	✖	✖	✖	RRAS	RAS related	Signalling
		2.396	✔	✖	✖	✖	✖	✖	✖	✖	SEC61B	Sec61 translocon beta subunit	Vesicle/membrane
		2.371	✔	✖	✖	✖	✖	✖	✖	✖	COMT	Catechol-O-methyltransferase	Enzyme
		2.33	✔	✖	✖	✖	✖	✖	✖	✖	CALR	Calreticulin	Chaperone
		2.298	✔	✖	✖	✖	✖	✖	✖	✖	NDUFC2	NADH:ubiquinone oxidoreductase subunit C2	Miscellaneous
		2.243	✔	✖	✖	✖	✖	✖	✖	✖	NDUFA2	NADH:ubiquinone oxidoreductase subunit A2	Miscellaneous
		2.236	✔	✖	✖	✖	✖	✖	✖	✖	EPCAM	Epithelial cell adhesion molecule	Cell adhesion
		2.232	✔	✖	✖	✖	✖	✖	✖	✖	SNRPD2	Small nuclear ribonucleoprotein D2 polypeptide	Transcription
Unique proximal proteins of Plakoglobin		5.16525	✖	✔	✔	✖	✖	✔	✔	✖	MYBBP1A	MYB binding protein 1a	Transcription
		4.2305	✖	✔	✔	✖	✖	✔	✔	✖	GNL3	G protein nucleolar 3	Miscellaneous
		3.94025	✖	✔	✔	✖	✖	✔	✔	✖	NOP16	Nucleolar protein 16	Miscellaneous
		3.35725	✖	✔	✔	✖	✖	✔	✔	✖	MACROH2A1	H2A histone family member Y	Transcription
		2.569	✖	✖	✔	✖	✖	✔	✔	✖	AFDN	Afadin, adherens junction formation factor	Cell adhesion
		3.787	✖	✔	✖	✖	✖	✔	✔	✖	NAA15	N(alpha)-acetyltransferase 15, NatA auxiliary subunit	Transcription
		5.34675	✖	✔	✔	✖	✖	✔	✖	✖	SLC25A3	Solute carrier family 25 member 3	Miscellaneous
		4.1635	✖	✔	✔	✖	✖	✖	✔	✖	HSD17B12	Hydroxysteroid 17-beta dehydrogenase 12	Enzyme
		5.155	✖	✔	✔	✖	✖	✖	✔	✖	LARP7	La ribonucleoprotein domain family member 7	Transcription
		3.9685	✖	✔	✖	✖	✖	✖	✔	✖	UGDH	UDP-glucose 6-dehydrogenase	Enzyme
		4.384	✖	✖	✖	✖	✖	✔	✔	✖	APC	APC, WNT signaling pathway regulator	Cytoskeleton
		3.5195	✖	✖	✖	✖	✖	✔	✔	✖	LAMC1	Laminin subunit gamma 1	Cell adhesion
		3.2475	✖	✖	✖	✖	✖	✔	✔	✖	ARMC10	Armadillo repeat containing 10	Signalling
		2.9685	✖	✖	✖	✖	✖	✔	✔	✖	VWA1	Von Willebrand factor A domain containing 1	Miscellaneous
		2.732	✖	✖	✖	✖	✖	✔	✔	✖	PEX3	Peroxisomal biogenesis factor 3	Vesicle/membrane
		3.455	✖	✖	✖	✖	✖	✔	✖	✖	CLSTN1	Calsyntenin 1	Miscellaneous
		4.463	✖	✖	✖	✖	✖	✖	✔	✖	COPA	Coatomer protein complex subunit alpha	Vesicle/membrane
		4.256	✖	✖	✖	✖	✖	✖	✔	✖	EPB41L2	Erythrocyte membrane protein band 4.1 like 2	Cytoskeleton
		3.671	✖	✖	✖	✖	✖	✖	✔	✖	LAMC2	Laminin subunit gamma 2	Cell adhesion
		3.289	✖	✖	✖	✖	✖	✖	✔	✖	HK2	Hexokinase 2	Enzyme
		3.213	✖	✖	✖	✖	✖	✖	✔	✖	ANK3	Ankyrin 3	Cytoskeleton
		3.156	✖	✖	✖	✖	✖	✖	✔	✖	SRP72	Signal recognition particle 72	Miscellaneous
		2.829	✖	✖	✖	✖	✖	✖	✔	✖	SEC61G	Sec61 translocon gamma subunit	Vesicle/membrane
		5.955	✖	✔	✔	✖	✖	✖	✖	✖	APEX1	Apurinic/apyrimidinic endodeoxyribonuclease 1	Transcription
		4.3025	✖	✔	✔	✖	✖	✖	✖	✖	SRPK1	SRSF protein kinase 1	Signalling
		4.196	✖	✔	✔	✖	✖	✖	✖	✖	SLC25A5	Solute carrier family 25 member 5	Miscellaneous
		3.9695	✖	✔	✔	✖	✖	✖	✖	✖	PDIA4	Protein disulfide isomerase family A member 4	Enzyme
		2.7385	✖	✔	✔	✖	✖	✖	✖	✖	PSAT1	Phosphoserine aminotransferase 1	Enzyme
		7.307	✖	✔	✖	✖	✖	✖	✖	✖	IQGAP1	IQ motif containing GTPase activating protein 1	Cytoskeleton
		4.181	✖	✔	✖	✖	✖	✖	✖	✖	MYO1B	Myosin IB	Cytoskeleton
		3.766	✖	✔	✖	✖	✖	✖	✖	✖	NMT1	N-myristoyltransferase 1	Enzyme
		3.355	✖	✔	✖	✖	✖	✖	✖	✖	LRPPRC	Leucine rich pentatricopeptide repeat containing	Transcription
		3.347	✖	✔	✖	✖	✖	✖	✖	✖	EML4	Echinoderm microtubule associated protein like 4	Cytoskeleton
		3.336	✖	✔	✖	✖	✖	✖	✖	✖	MTHFD1	Methylenetetrahydrofolate dehydrogenase	Enzyme
		3.125	✖	✔	✖	✖	✖	✖	✖	✖	MYO1E	Myosin IE	Cytoskeleton
		2.892	✖	✔	✖	✖	✖	✖	✖	✖	MTCH2	Mitochondrial carrier 2	Miscellaneous
		2.836	✖	✔	✖	✖	✖	✖	✖	✖	CYP1B1	Cytochrome P450 family 1 subfamily B member 1	Enzyme
		2.791	✖	✔	✖	✖	✖	✖	✖	✖	ABCF1	ATP binding cassette subfamily F member 1	Miscellaneous
		2.742	✖	✔	✖	✖	✖	✖	✖	✖	MSN	Moesin	Cytoskeleton
		2.624	✖	✔	✖	✖	✖	✖	✖	✖	CLTC	Clathrin heavy chain	Vesicle/membrane
		2.527	✖	✔	✖	✖	✖	✖	✖	✖	PPM1G	Protein phosphatase, Mg2+/Mn2+ dependent 1G	Signalling
		3.69	✖	✖	✔	✖	✖	✖	✖	✖	TUBB2 A, B	Tubulin beta 2B class IIb	Cytoskeleton
		3.097	✖	✖	✔	✖	✖	✖	✖	✖	HARS1	Histidyl-tRNA Synthetase 1	Enzyme
		3.019	✖	✖	✔	✖	✖	✖	✖	✖	IPO5	Importin 5	Miscellaneous
		2.22	✖	✖	✔	✖	✖	✖	✖	✖	PSMC1	Proteasome 26S subunit, ATPase 1	Protein degradation
Unique proximal proteins of Plakophilin 2a		6.913	✖	✖	✖	✔	✖	✖	✖	✔	CRYAB	Crystallin alpha B	Chaperone and Heatshock
		4.962	✖	✖	✖	✔	✖	✖	✖	✔	ST13 P4	Putative protein FAM10A4	Chaperone
		4.3765	✖	✖	✖	✔	✖	✖	✖	✔	DNAJB1	DnaJ heat shock protein family (Hsp40) member B1	Heatshock
		3.8145	✖	✖	✖	✔	✖	✖	✖	✔	SPC24	SPC24, NDC80 kinetochore complex component	Miscellaneous
		4.3335	✖	✖	✖	✔	✖	✖	✖	✔	DNAJB 6, 7	DnaJ heat shock protein family (Hsp40) member B7	Heatshock
		4.036	✖	✖	✖	✔	✖	✖	✖	✔	NUDCD2	NudC domain containing 2	Heatshock
		3.9485	✖	✖	✖	✔	✖	✖	✖	✔	BAG2	BCL2 associated athanogene 2	Heatshock
		4.128	✖	✖	✖	✔	✖	✖	✖	✔	TXNL1	Thioredoxin like 1	Miscellaneous
		6.236	✖	✖	✖	✖	✖	✖	✖	✔	HSPB1	Heat shock protein family B (small) member 1	Heatshock
		5.68	✖	✖	✖	✖	✖	✖	✖	✔	MLF2	Myeloid leukemia factor 2	Miscellaneous
		3.993	✖	✖	✖	✖	✖	✖	✖	✔	SEC16A	SEC16 homolog A, endoplasmic reticulum export factor	Vesicle/membrane
		3.538	✖	✖	✖	✖	✖	✖	✖	✔	PFDN6	Prefoldin subunit 6	Chaperone
		3.278	✖	✖	✖	✖	✖	✖	✖	✔	STUB1	STIP1 homology and U-box containing protein 1	Protein degradation
		8.016	✖	✖	✖	✔	✖	✖	✖	✖	HSPA1 A, B	Heat shock protein family A (Hsp70) member 1B	Heatshock
		4.465	✖	✖	✖	✔	✖	✖	✖	✖	DYNLRB2	Dynein light chain roadblock-type 1	Vesicle/membrane
		3.994	✖	✖	✖	✔	✖	✖	✖	✖	USP6NL	USP6 N-terminal like	Signalling
		3.178	✖	✖	✖	✔	✖	✖	✖	✖	OAT	Ornithine aminotransferase	Enzyme
		2.835	✖	✖	✖	✔	✖	✖	✖	✖	HSPA8	Heat shock protein family A (Hsp70) member 8	Heatshock
		2.597	✖	✖	✖	✔	✖	✖	✖	✖	PLEKHA1	Pleckstrin homology domain containing A1	Vesicle/membrane
		2.461	✖	✖	✖	✔	✖	✖	✖	✖	DDAH1	Dimethylarginine dimethylaminohydrolase 1	Enzyme
		2.434	✖	✖	✖	✔	✖	✖	✖	✖	FAM131B	Family with sequence similarity 131 member B	Miscellaneous
