# Supplementary material for: Proximity Mapping of Desmosomes Reveals a Striking Shift in Their Molecular Neighborhood Associated With Maturation
Source: Mol Cell Proteomics. 2024 Feb 10;23(3):100735. doi: 10.1016/j.mcpro.2024.100735 (PMC10943070; doi:10.1016/j.mcpro.2024.100735)
Supplement: Supplemental Table S4 [file mmc5.xlsx]

## Sheet: GO analysis Fig. 3 and S2B
BioID bait merged day 1 and day 5	Gene ontology (GO) term BP=biological process MF=molecular function CC=cellular component	GO ID	GO ID description	geneID of prey proteins	GeneRatio	BgRatio	p-value	adjusted p-value
Dsc2a*	BP	GO:1990778	protein localization to cell periphery	AGR2/BSG/DLG1/EPB41/GORASP2/ITGB1/JUP/NECTIN3/PALM/RAB11A/SLC9A3R1/STX7/VAMP3/VAMP5/PKP3/SCRIB/ZDHHC5	17/121	360/20870	3.15394e-11	3.70415e-08
Dsc2a*	BP	GO:0072659	protein localization to plasma membrane	AGR2/BSG/DLG1/GORASP2/ITGB1/JUP/NECTIN3/PALM/RAB11A/SLC9A3R1/STX7/VAMP3/VAMP5/PKP3/SCRIB/ZDHHC5	16/121	310/20870	3.35369e-11	3.70415e-08
Dsc2a*	BP	GO:0016050	vesicle organization	ANXA8L1/BET1/CHMP5/CHMP6/NECTIN2/RAB11A/SEC22B/SNAP23/SNAP29/STAM/STAM2/STX7/VAMP3/CHMP2B/STX6	15/121	311/20870	3.6972e-10	2.72237e-07
Dsc2a*	BP	GO:0016197	endosomal transport	ANXA8L1/CHMP5/CHMP6/RAB11A/RAB11B/STAM/VAMP3/ARFIP1/CHMP2B/ENTR1/EPS15L1/SCRIB/STX6	13/121	251/20870	2.5052e-09	1.38349e-06
Dsc2a*	BP	GO:0061025	membrane fusion	BET1/NECTIN2/NSFL1C/SEC22B/SNAP23/SNAP29/STX7/VAMP3/CHMP2B/STX6/VCPIP1	11/121	176/20870	6.41434e-09	2.83385e-06
Dsc2a*	BP	GO:0090174	organelle membrane fusion	BET1/SEC22B/SNAP23/SNAP29/STX7/VAMP3/CHMP2B/STX6/VCPIP1	9/121	117/20870	2.67663e-08	7.41495e-06
Dsc2a*	BP	GO:0036258	multivesicular body assembly	CHMP5/CHMP6/RAB11A/STAM/STAM2/CHMP2B	6/121	32/20870	2.68536e-08	7.41495e-06
Dsc2a*	BP	GO:0034975	protein folding in endoplasmic reticulum	CALR/HSPA5/P4HB/PDIA3	4/121	12/20870	5.13362e-07	9.45014e-05
Dsc2a*	BP	GO:0010811	positive regulation of cell-substrate adhesion	AGR2/CALR/CRK/CRKL/JUP/P4HB/RRAS/UTRN	8/121	125/20870	6.75396e-07	0.000114765
Dsc2a*	BP	GO:0051656	establishment of organelle localization	CHMP5/CHMP6/DLG1/ITGB1/NECTIN2/NSFL1C/RAB11A/RAB11B/SLC9A3R1/SNAP23/SNAP29/CHMP2B/SCRIB	13/121	413/20870	8.39235e-07	0.000132419
Dsc2a*	BP	GO:0061951	establishment of protein localization to plasma membrane	GORASP2/NECTIN3/RAB11A/VAMP3/VAMP5/SCRIB	6/121	65/20870	2.09438e-06	0.000308432
Dsc2a*	BP	GO:0001916	positive regulation of T cell mediated cytotoxicity	HLA-DRA/HLA-F/HLA-A/HLA-B/NECTIN2/STX7	6/121	73/20870	4.1565e-06	0.000573856
Dsc2a*	BP	GO:0007043	cell-cell junction assembly	CLDN1/CTNNA1/CTNND1/DLG1/JUP/PAK2/PKP4/PKP3	8/121	161/20870	4.53109e-06	0.000588775
Dsc2a*	BP	GO:1904377	positive regulation of protein localization to cell periphery	AGR2/DLG1/EPB41/ITGB1/RAB11A/ZDHHC5	6/121	79/20870	6.59764e-06	0.000767062
Dsc2a*	BP	GO:0007163	establishment or maintenance of cell polarity	CRK/CRKL/CTNNA1/DLG1/ERBIN/ITGB1/NSFL1C/SLC9A3R1/SCRIB	9/121	228/20870	7.40857e-06	0.000818277
Dsc2a*	BP	GO:0030866	cortical actin cytoskeleton organization	CALR/DLG1/EPB41/EPB41L1/CAVIN3	5/121	48/20870	8.45687e-06	0.000889582
Dsc2a*	BP	GO:0098901	regulation of cardiac muscle cell action potential	CXADR/DLG1/DSC2/JUP	4/121	28/20870	1.9764e-05	0.00167918
Dsc2a*	BP	GO:0098876	vesicle-mediated transport to the plasma membrane	RAB11A/RAB11B/VAMP3/VAMP5/ENTR1/SCRIB/STX6	7/121	150/20870	2.74268e-05	0.00224392
Dsc2a*	BP	GO:1903897	regulation of PERK-mediated unfolded protein response	AGR2/HSPA5/NCK1	3/121	11/20870	3.03207e-05	0.0023096
Dsc2a*	BP	GO:0001913	T cell mediated cytotoxicity	HLA-DRA/HLA-F/HLA-A/HLA-B/NECTIN2/STX7	6/121	106/20870	3.56551e-05	0.0026254
Dsc2a*	BP	GO:0001912	positive regulation of leukocyte mediated cytotoxicity	HLA-DRA/HLA-F/HLA-A/HLA-B/NECTIN2/STX7	6/121	107/20870	3.75959e-05	0.00267778
Dsc2a*	BP	GO:0099072	regulation of postsynaptic membrane neurotransmitter receptor levels	CTNND1/DLG1/ERBIN/RAB11A/SCRIB	5/121	66/20870	4.06158e-05	0.0027188
Dsc2a*	BP	GO:0098742	cell-cell adhesion via plasma-membrane adhesion molecules	BSG/CLDN1/CXADR/DSC2/DSG3/EPCAM/ITGB1/NECTIN2/NECTIN3	9/121	284/20870	4.21257e-05	0.00273693
Dsc2a*	BP	GO:0030865	cortical cytoskeleton organization	CALR/DLG1/EPB41/EPB41L1/CAVIN3	5/121	69/20870	5.03735e-05	0.00309097
Dsc2a*	BP	GO:0098911	regulation of ventricular cardiac muscle cell action potential	DLG1/DSC2/JUP	3/121	13/20870	5.21119e-05	0.00310727
Dsc2a*	BP	GO:0031343	positive regulation of cell killing	HLA-DRA/HLA-F/HLA-A/HLA-B/NECTIN2/STX7	6/121	114/20870	5.36823e-05	0.00310727
Dsc2a*	BP	GO:0001881	receptor recycling	CHMP5/RAB11B/VAMP3/SCRIB	4/121	36/20870	5.4859e-05	0.00310727
Dsc2a*	BP	GO:0052126	movement in host environment	BSG/CLDN1/CXADR/ITGB1/NECTIN2/P4HB/SLC3A2/CHMP2B	8/121	234/20870	6.71711e-05	0.00349395
Dsc2a*	BP	GO:0071985	multivesicular body sorting pathway	CHMP5/CHMP6/STAM/CHMP2B	4/121	40/20870	8.36034e-05	0.004104
Dsc2a*	BP	GO:1900026	positive regulation of substrate adhesion-dependent cell spreading	CALR/CRK/CRKL/P4HB	4/121	41/20870	9.22283e-05	0.00436543
Dsc2a*	BP	GO:0019058	viral life cycle	BSG/CHMP5/CHMP6/CLDN1/CXADR/ITGB1/NECTIN2/P4HB/SLC3A2/CHMP2B	10/121	390/20870	9.28815e-05	0.00436543
Dsc2a*	BP	GO:0098760	response to interleukin-7	CRKL/P4HB/PDIA3	3/121	16/20870	0.000100748	0.00454189
Dsc2a*	BP	GO:0098761	cellular response to interleukin-7	CRKL/P4HB/PDIA3	3/121	16/20870	0.000100748	0.00454189
Dsc2a*	BP	GO:1905475	regulation of protein localization to membrane	AGR2/CRKL/DLG1/ITGB1/RAB11A/STX7/ZDHHC5	7/121	189/20870	0.000118306	0.00499077
Dsc2a*	BP	GO:0031589	cell-substrate adhesion	AGR2/CALR/CRK/CRKL/ITGB1/JUP/P4HB/RRAS/UTRN/VAMP3	10/121	402/20870	0.000119078	0.00499077
Dsc2a*	BP	GO:0002484	antigen processing and presentation of endogenous peptide antigen via MHC class I via ER pathway	HLA-F/HLA-A/HLA-B/HLA-C	4/121	44/20870	0.000121984	0.00499077
Dsc2a*	BP	GO:0002486	antigen processing and presentation of endogenous peptide antigen via MHC class I via ER pathway, TAP-independent	HLA-F/HLA-A/HLA-B/HLA-C	4/121	44/20870	0.000121984	0.00499077
Dsc2a*	BP	GO:0022604	regulation of cell morphogenesis	CALR/CDC42EP4/CRK/CRKL/DLG1/EPB41/P4HB/PALM/SLC9A3R1	9/121	332/20870	0.000138818	0.00527139
Dsc2a*	BP	GO:0061952	midbody abscission	CHMP5/CHMP6/CHMP2B	3/121	18/20870	0.000145566	0.00527139
Dsc2a*	BP	GO:0140467	integrated stress response signaling	AGR2/HSPA5/NCK1	3/121	22/20870	0.000270108	0.00828706
Dsc2a*	BP	GO:0034976	response to endoplasmic reticulum stress	AGR2/CALR/GORASP2/HSPA5/NCK1/P4HB/PDIA3/SEC61B	8/121	290/20870	0.000292582	0.00885363
Dsc2a*	BP	GO:0007080	mitotic metaphase plate congression	CHMP5/CHMP6/RAB11A/CHMP2B	4/121	56/20870	0.000312825	0.00933825
Dsc2a*	BP	GO:1902414	protein localization to cell junction	DLG1/NECTIN3/PAK2/RAB11A/SCRIB	5/121	103/20870	0.00033549	0.00950125
Dsc2a*	BP	GO:1902410	mitotic cytokinetic process	CHMP5/CHMP6/CHMP2B	3/121	24/20870	0.000352008	0.00984287
Dsc2a*	BP	GO:0097120	receptor localization to synapse	DLG1/RAB11A/STX7/SCRIB	4/121	60/20870	0.000407982	0.0109906
Dsc2a*	BP	GO:0046755	viral budding	CHMP5/CHMP6/CHMP2B	3/121	28/20870	0.000560202	0.0139043
Dsc2a*	BP	GO:0016236	macroautophagy	CDC37/CHMP6/NSFL1C/SEC22B/SNAP29/STAM/STAM2/CHMP2B	8/121	323/20870	0.000597619	0.0146682
Dsc2a*	BP	GO:1905477	positive regulation of protein localization to membrane	AGR2/DLG1/ITGB1/RAB11A/ZDHHC5	5/121	118/20870	0.000625866	0.014866
Dsc2a*	BP	GO:0032535	regulation of cellular component size	CDC42EP4/CLNS1A/DLG1/NCK1/RAB11A/SLC9A3R1/SPART/SPTAN1/ARFIP1	9/121	411/20870	0.0006617	0.0153863
Dsc2a*	BP	GO:0032970	regulation of actin filament-based process	CDC42EP4/CRK/DLG1/DSC2/JUP/NCK1/PAK2/SPTAN1/ARFIP1	9/121	422/20870	0.000797831	0.0181692
Dsc2a*	BP	GO:0045088	regulation of innate immune response	CDC37/CRK/HLA-F/HLA-A/HLA-B/HMGB2/NECTIN2/PAK2	8/121	340/20870	0.00083413	0.0186121
Dsc2a*	BP	GO:0140029	exocytic process	SNAP23/SNAP29/VAMP3/SCRIB	4/121	78/20870	0.00110154	0.023856
Dsc2a*	BP	GO:0140056	organelle localization by membrane tethering	SNAP29/STX7/VAMP3/STX6	4/121	81/20870	0.0012678	0.0264084
Dsc2a*	BP	GO:0086005	ventricular cardiac muscle cell action potential	DLG1/DSC2/JUP	3/121	37/20870	0.00127918	0.0264084
Dsc2a*	BP	GO:0001909	leukocyte mediated cytotoxicity	CRK/HLA-DRA/HLA-F/HLA-A/HLA-B/NECTIN2/STX7	7/121	285/20870	0.00138177	0.0277128
Dsc2a*	BP	GO:0030953	astral microtubule organization	DLG1/RAB11A	2/121	10/20870	0.00145526	0.0277128
Dsc2a*	BP	GO:0098887	neurotransmitter receptor transport, endosome to postsynaptic membrane	RAB11A/SCRIB	2/121	10/20870	0.00145526	0.0277128
Dsc2a*	BP	GO:1904896	ESCRT complex disassembly	CHMP5/CHMP2B	2/121	10/20870	0.00145526	0.0277128
Dsc2a*	BP	GO:1904903	ESCRT III complex disassembly	CHMP5/CHMP2B	2/121	10/20870	0.00145526	0.0277128
Dsc2a*	BP	GO:0062237	protein localization to postsynapse	DLG1/RAB11A/SCRIB	3/121	39/20870	0.00149193	0.0281681
Dsc2a*	BP	GO:2001235	positive regulation of apoptotic signaling pathway	CTNNA1/NCK1/PAK2/PDIA3/SLC9A3R1	5/121	144/20870	0.00152729	0.0283511
Dsc2a*	BP	GO:0006887	exocytosis	HLA-F/RAB11A/RAB11B/SNAP23/SNAP29/STAM/VAMP3/SCRIB	8/121	376/20870	0.00158372	0.0291537
Dsc2a*	BP	GO:0034113	heterotypic cell-cell adhesion	CXADR/DSC2/ITGB1/JUP	4/121	87/20870	0.00165158	0.0299044
Dsc2a*	BP	GO:0099639	neurotransmitter receptor transport, endosome to plasma membrane	RAB11A/SCRIB	2/121	11/20870	0.00177192	0.0308202
Dsc2a*	BP	GO:0050000	chromosome localization	CHMP5/CHMP6/RAB11A/CHMP2B	4/121	91/20870	0.0019482	0.0328518
Dsc2a*	BP	GO:0006620	posttranslational protein targeting to endoplasmic reticulum membrane	HSPA5/SEC61B	2/121	13/20870	0.00249391	0.0405078
Dsc2a*	BP	GO:0030902	hindbrain development	CRK/CRKL/HSPA5/ITGB1/SCRIB	5/121	163/20870	0.00262363	0.041695
Dsc2a*	BP	GO:0006984	ER-nucleus signaling pathway	AGR2/HSPA5/NCK1	3/121	49/20870	0.00288379	0.0444647
Dsc2a*	BP	GO:0072683	T cell extravasation	CRK/CRKL	2/121	14/20870	0.00289856	0.0444647
Dsc2a*	BP	GO:1902850	microtubule cytoskeleton organization involved in mitosis	CHMP5/ITGB1/NSFL1C/RAB11A/CHMP2B	5/121	168/20870	0.00298816	0.0449038
Dsc2a*	BP	GO:0010763	positive regulation of fibroblast migration	AKAP12/ITGB1	2/121	15/20870	0.00333184	0.0474841
Dsc2a*	BP	GO:0060088	auditory receptor cell stereocilium organization	SLC9A3R1/SCRIB	2/121	15/20870	0.00333184	0.0474841
Dsc2a*	BP	GO:0086069	bundle of His cell to Purkinje myocyte communication	DSC2/JUP	2/121	15/20870	0.00333184	0.0474841
Dsc2a*	MF	GO:0045296	cadherin binding	ABI1/BSG/CHMP5/CLINT1/CRKL/CTNNA1/CTNND1/DLG1/EMD/EPCAM/HSPA5/ITGB1/JUP/NCK1/PACSIN2/PAK2/PKP4/PLIN3/RAB11B/SLC3A2/SPTAN1/TNKS1BP1/CHMP2B/EPS15L1/LYPLA2/PKP3/SCRIB/SH3GL1	28/120	356/20678	5.87516e-24	1.6568e-21
Dsc2a*	MF	GO:0060090	molecular adaptor activity	ABI1/BET1/CHCHD3/CRK/CRKL/DLG1/JUP/NCK1/SEC22B/SLC9A3R1/SNAP23/SNAP29/STX7/VAMP3/AP1S1/STX6	16/120	389/20678	9.47352e-10	1.26786e-07
Dsc2a*	MF	GO:0005484	SNAP receptor activity	BET1/SEC22B/SNAP23/SNAP29/STX7/VAMP3/STX6	7/120	36/20678	1.34879e-09	1.26786e-07
Dsc2a*	MF	GO:0030674	protein binding, bridging	ABI1/BET1/CRK/CRKL/JUP/NCK1/SEC22B/SLC9A3R1/SNAP23/SNAP29/STX7/VAMP3/AP1S1/STX6	14/120	312/20678	3.77502e-09	2.66139e-07
Dsc2a*	MF	GO:0098631	cell adhesion mediator activity	BSG/CXADR/DSC2/EPCAM/ITGB1/JUP/PKP3	7/120	59/20678	4.93739e-08	2.78469e-06
Dsc2a*	MF	GO:0098632	cell-cell adhesion mediator activity	BSG/CXADR/DSC2/EPCAM/JUP/PKP3	6/120	49/20678	3.8412e-07	1.80537e-05
Dsc2a*	MF	GO:0019905	syntaxin binding	RAB11A/SEC22B/SNAP23/SNAP29/STX7/VAMP3/STX6	7/120	84/20678	5.81636e-07	2.34316e-05
Dsc2a*	MF	GO:0086080	protein binding involved in heterotypic cell-cell adhesion	CXADR/DSC2/JUP	3/120	11/20678	3.03995e-05	0.000952519
Dsc2a*	MF	GO:0005543	phospholipid binding	ANXA5/ANXA8L1/ARHGAP32/CLINT1/EPB41/NSFL1C/PACSIN2/STAM/STAM2/ARFIP1/PLEKHA5	11/120	483/20678	0.000118584	0.00334406
Dsc2a*	MF	GO:0046977	TAP binding	HLA-F/HLA-A/HLA-B/HLA-C	4/120	50/20678	0.000202121	0.00413757
Dsc2a*	MF	GO:0003756	protein disulfide isomerase activity	P4HB/PDIA3/PDIA6	3/120	20/20678	0.000202168	0.00413757
Dsc2a*	MF	GO:0016864	intramolecular oxidoreductase activity, transposing S-S bonds	P4HB/PDIA3/PDIA6	3/120	20/20678	0.000202168	0.00413757
Dsc2a*	MF	GO:0001618	virus receptor activity	BSG/CLDN1/CXADR/ITGB1/NECTIN2	5/120	93/20678	0.000209339	0.00413757
Dsc2a*	MF	GO:0140272	exogenous protein binding	BSG/CLDN1/CXADR/ITGB1/NECTIN2	5/120	94/20678	0.000220084	0.00413757
Dsc2a*	MF	GO:0003779	actin binding	CTNNA1/EMD/EPB41/EPB41L1/ITGB1/MARCKSL1/P4HB/PDLIM7/SPTAN1/UTRN	10/120	473/20678	0.000439321	0.00774304
Dsc2a*	MF	GO:0046875	ephrin receptor binding	CRK/EFNB1/NCK1	3/120	28/20678	0.000561629	0.00931644
Dsc2a*	MF	GO:0042605	peptide antigen binding	HLA-DRA/HLA-F/HLA-A/HLA-B/HLA-C	5/120	138/20678	0.00126964	0.0197556
Dsc2a*	MF	GO:0035591	signaling adaptor activity	ABI1/CRK/CRKL/NCK1	4/120	82/20678	0.00133105	0.0197556
Dsc2a*	MF	GO:0045294	alpha-catenin binding	JUP/PKP3	2/120	10/20678	0.00145788	0.0200848
Dsc2a*	MF	GO:0015035	protein disulfide oxidoreductase activity	P4HB/PDIA3/PDIA6	3/120	39/20678	0.00149568	0.0200848
Dsc2a*	MF	GO:0008013	beta-catenin binding	CTNNA1/CXADR/SLC9A3R1/TAX1BP3	4/120	88/20678	0.00172792	0.0211858
Dsc2a*	MF	GO:0015453	oxidoreduction-driven active transmembrane transporter activity	COX4I1/CYB5A/NDUFA2/NDUFC2	4/120	88/20678	0.00172792	0.0211858
Dsc2a*	MF	GO:0051219	phosphoprotein binding	CRK/CRKL/EPB41/PRKCSH	4/120	90/20678	0.00187665	0.0220506
Dsc2a*	MF	GO:0017166	vinculin binding	CTNNA1/UTRN	2/120	12/20678	0.00212204	0.0227356
Dsc2a*	MF	GO:0005178	integrin binding	CALR/CXADR/ITGB1/P4HB/UTRN	5/120	156/20678	0.00217681	0.0227356
Dsc2a*	MF	GO:0000400	four-way junction DNA binding	HMGB2/HMGB3	2/120	17/20678	0.00429057	0.0390304
Dsc2a*	MF	GO:0031489	myosin V binding	RAB11A/RAB11B	2/120	17/20678	0.00429057	0.0390304
Dsc2a*	MF	GO:0050780	dopamine receptor binding	PALM/SLC9A3R1	2/120	17/20678	0.00429057	0.0390304
Dsc2a*	MF	GO:1990782	protein tyrosine kinase binding	CRK/CRKL/ITGB1/NCK1	4/120	116/20678	0.00468688	0.0398835
Dsc2a*	MF	GO:0008301	DNA binding, bending	HMGB2/HMGB3	2/120	18/20678	0.00480865	0.0398835
Dsc2a*	MF	GO:0017081	chloride channel regulator activity	SLC9A3R1/STX7	2/120	19/20678	0.00535407	0.0415863
Dsc2a*	MF	GO:0051087	chaperone binding	CALR/CDC37/HLA-B/HSPA5	4/120	122/20678	0.005599	0.0415863
Dsc2a*	MF	GO:0004129	cytochrome-c oxidase activity	COX4I1/CYB5A	2/120	20/20678	0.00592651	0.0417819
Dsc2a*	MF	GO:0016675	oxidoreductase activity, acting on a heme group of donors	COX4I1/CYB5A	2/120	21/20678	0.00652563	0.0448836
Dsc2a*	MF	GO:0008093	cytoskeletal adaptor activity	JUP/NCK1	2/120	22/20678	0.00715111	0.0480146
Dsc2a*	CC	GO:0005912	adherens junction	CDC42EP4/CTNNA1/CTNND1/CXADR/DLG1/JUP/NECTIN2/NECTIN3/PDLIM7/PKP4/SNAP23/TNKS1BP1/PKP3/SCRIB	14/121	185/21916	1.95705e-12	6.34083e-10
Dsc2a*	CC	GO:0045335	phagocytic vesicle	CALR/CDC42EP4/HLA-F/HLA-A/HLA-B/HLA-C/PDIA3/RAB11A/RAB11B/SEC22B/SNAP23/VAMP3/STX6/ZDHHC5	14/121	197/21916	4.60764e-12	7.46437e-10
Dsc2a*	CC	GO:0044291	cell-cell contact zone	CTNNA1/DLG1/DSC2/ITGB1/JUP/NECTIN2/NECTIN3/PKP4/VAMP5/SCRIB	10/121	80/21916	2.14488e-11	2.31647e-09
Dsc2a*	CC	GO:0030055	cell-substrate junction	AKAP12/ANXA5/BSG/CALR/CTNNA1/ERBIN/HSPA5/ITGB1/JUP/NECTIN2/P4HB/PACSIN2/PDIA3/PDLIM7/RRAS/SNAP23/TNS3	17/121	486/21916	1.52143e-09	9.85885e-08
Dsc2a*	CC	GO:0031201	SNARE complex	BET1/SEC22B/SNAP23/SNAP29/STX7/VAMP3/STX6	7/121	48/21916	8.01074e-09	4.26263e-07
Dsc2a*	CC	GO:0005925	focal adhesion	AKAP12/ANXA5/BSG/CALR/CTNNA1/HSPA5/ITGB1/JUP/NECTIN2/P4HB/PACSIN2/PDIA3/PDLIM7/RRAS/SNAP23/TNS3	16/121	479/21916	9.20938e-09	4.26263e-07
Dsc2a*	CC	GO:0014069	postsynaptic density	ABI1/ARHGAP32/CTNND1/DLG1/EPB41/NECTIN3/PAK2/PALM/PKP4/BCAS1/CHMP2B/PLEKHA5/SCRIB/SH3GL1	14/121	359/21916	1.21019e-08	4.90128e-07
Dsc2a*	CC	GO:0032279	asymmetric synapse	ABI1/ARHGAP32/CTNND1/DLG1/EPB41/NECTIN3/PAK2/PALM/PKP4/BCAS1/CHMP2B/PLEKHA5/SCRIB/SH3GL1	14/121	364/21916	1.44049e-08	4.92597e-07
Dsc2a*	CC	GO:0055037	recycling endosome	HLA-F/HLA-A/HLA-B/HLA-C/ITGB1/PACSIN2/PDIA3/RAB11A/RAB11B/STX7/VAMP3/ENTR1	12/121	251/21916	1.52036e-08	4.92597e-07
Dsc2a*	CC	GO:0098984	neuron to neuron synapse	ABI1/ARHGAP32/CTNND1/DLG1/EPB41/NECTIN3/PAK2/PALM/PKP4/BCAS1/CHMP2B/PLEKHA5/SCRIB/SH3GL1	14/121	392/21916	3.63967e-08	9.8271e-07
Dsc2a*	CC	GO:0030670	phagocytic vesicle membrane	CALR/HLA-F/HLA-A/HLA-B/HLA-C/RAB11B/SEC22B/SNAP23/VAMP3	9/121	133/21916	5.40862e-08	1.25171e-06
Dsc2a*	CC	GO:0055038	recycling endosome membrane	HLA-F/HLA-A/HLA-B/HLA-C/PACSIN2/PDIA3/RAB11A/RAB11B/VAMP3	9/121	133/21916	5.40862e-08	1.25171e-06
Dsc2a*	CC	GO:0043296	apical junction complex	CLDN1/CTNNA1/CTNND1/CXADR/DLG1/EPCAM/JUP/NECTIN2/NECTIN3	9/121	153/21916	1.80566e-07	3.90023e-06
Dsc2a*	CC	GO:0030057	desmosome	DSC2/DSG3/JUP/PKP4/PKP3	5/121	30/21916	6.02353e-07	1.02717e-05
Dsc2a*	CC	GO:0045121	membrane raft	BSG/CRK/CTNNA1/CXADR/DLG1/EFNB1/ITGB1/PACSIN2/SERPINH1/SLC9A3R1/CAVIN1/CAVIN3	12/121	382/21916	1.40582e-06	2.16898e-05
Dsc2a*	CC	GO:0098857	membrane microdomain	BSG/CRK/CTNNA1/CXADR/DLG1/EFNB1/ITGB1/PACSIN2/SERPINH1/SLC9A3R1/CAVIN1/CAVIN3	12/121	382/21916	1.40582e-06	2.16898e-05
Dsc2a*	CC	GO:0016323	basolateral plasma membrane	BSG/CLDN1/CXADR/DLG1/EPB41/EPCAM/ERBIN/PALM/SLC3A2/SCRIB	10/121	256/21916	1.61153e-06	2.37334e-05
Dsc2a*	CC	GO:0140534	endoplasmic reticulum protein-containing complex	CALR/HLA-A/HSPA5/P4HB/PDIA3/PDIA6/PRKCSH/SEC61B	8/121	153/21916	2.16932e-06	3.05591e-05
Dsc2a*	CC	GO:0098978	glutamatergic synapse	CTNND1/DLG1/ERBIN/ITGB1/PACSIN2/PAK2/RAB11A/CHMP2B/PLEKHA5/SCRIB/SH3GL1	11/121	368/21916	6.33008e-06	7.5961e-05
Dsc2a*	CC	GO:0045178	basal part of cell	BSG/CLDN1/CXADR/DLG1/EPB41/EPCAM/ERBIN/PALM/SLC3A2/SCRIB	10/121	301/21916	6.7917e-06	7.85897e-05
Dsc2a*	CC	GO:0001533	cornified envelope	DSC2/DSG3/JUP/PKP4/PKP3	5/121	52/21916	9.97028e-06	0.000107679
Dsc2a*	CC	GO:0098791	Golgi subcompartment	BET1/HLA-DRA/HLA-A/NSFL1C/RAB11A/VAMP3/AP1S1/ARFIP1/GOLGA5/LYPLA2/STX6/VCPIP1	12/121	481/21916	1.46494e-05	0.000143831
Dsc2a*	CC	GO:0030175	filopodium	ABI1/CXADR/ITGB1/PALM/SLC9A3R1/UTRN	6/121	124/21916	6.56671e-05	0.000575031
Dsc2a*	CC	GO:0071556	integral component of lumenal side of endoplasmic reticulum membrane	CALR/HLA-DRA/HLA-F/HLA-A/HLA-B/HLA-C	6/121	127/21916	7.50042e-05	0.000623112
Dsc2a*	CC	GO:0098553	lumenal side of endoplasmic reticulum membrane	CALR/HLA-DRA/HLA-F/HLA-A/HLA-B/HLA-C	6/121	127/21916	7.50042e-05	0.000623112
Dsc2a*	CC	GO:0098576	lumenal side of membrane	CALR/HLA-DRA/HLA-F/HLA-A/HLA-B/HLA-C	6/121	135/21916	0.000105159	0.000851786
Dsc2a*	CC	GO:0042612	MHC class I protein complex	HLA-F/HLA-A/HLA-B/HLA-C	4/121	46/21916	0.000120586	0.000952923
Dsc2a*	CC	GO:0098685	Schaffer collateral - CA1 synapse	AKAP12/CTNND1/ITGB1/RAB11A/SH3GL1	5/121	88/21916	0.000128294	0.000989698
Dsc2a*	CC	GO:0031252	cell leading edge	ABI1/CTNNA1/CTNND1/ITGB1/P4HB/PACSIN2/PALM/PDLIM7/SLC9A3R1/SCRIB	10/121	451/21916	0.000203997	0.00146878
Dsc2a*	CC	GO:0001772	immunological synapse	DLG1/HLA-DRA/STX7/SCRIB	4/121	57/21916	0.000278557	0.00184189
Dsc2a*	CC	GO:0097060	synaptic membrane	COMT/CRKL/DLG1/ITGB1/NECTIN3/PALM/SRPX2/UTRN/SCRIB	9/121	414/21916	0.000492531	0.00306885
Dsc2a*	CC	GO:0005788	endoplasmic reticulum lumen	CALR/HSPA5/P4HB/PDIA3/PDIA6/PRKCSH/SERPINH1/VCPIP1	8/121	334/21916	0.000541572	0.00319587
Dsc2a*	CC	GO:0031594	neuromuscular junction	CRKL/DLG1/ITGB1/UTRN	4/121	73/21916	0.000717175	0.00404658
Dsc2a*	CC	GO:0098686	hippocampal mossy fiber to CA3 synapse	CTNND1/NECTIN3/SH3GL1	3/121	34/21916	0.000866944	0.0046815
Dsc2a*	CC	GO:0034709	methylosome	CLNS1A/SNRPD2	2/121	12/21916	0.00192436	0.00944687
Dsc2a*	CC	GO:0099243	extrinsic component of synaptic membrane	CRKL/SCRIB	2/121	12/21916	0.00192436	0.00944687
Dsc2a*	CC	GO:0005938	cell cortex	AKAP12/ARHGAP32/CTNND1/EMD/EPB41/SPTAN1/UTRN	7/121	322/21916	0.0020966	0.0101388
Dsc2a*	CC	GO:0098858	actin-based cell projection	ABI1/CXADR/ITGB1/PALM/SLC9A3R1/UTRN	6/121	249/21916	0.00262433	0.0119758
Dsc2a*	CC	GO:0043209	myelin sheath	DLG1/ITGB1/SCRIB	3/121	52/21916	0.0029789	0.0134051
Dsc2a*	CC	GO:0099092	postsynaptic density, intracellular component	CTNND1/SH3GL1	2/121	15/21916	0.00302851	0.0134416
Dsc2a*	CC	GO:0031616	spindle pole centrosome	EMD/NSFL1C	2/121	16/21916	0.00344869	0.0147023
Dsc2a*	CC	GO:0043197	dendritic spine	ARHGAP32/COMT/CTNND1/ITGB1/PALM	5/121	197/21916	0.00478215	0.0197835
Dsc2a*	CC	GO:0099091	postsynaptic specialization, intracellular component	CTNND1/SH3GL1	2/121	19/21916	0.00486154	0.0197835
Dsc2a*	CC	GO:0044309	neuron spine	ARHGAP32/COMT/CTNND1/ITGB1/PALM	5/121	198/21916	0.00488481	0.0197835
Dsc2a*	CC	GO:0030496	midbody	CTNND1/HSPA5/PKP4/SPART/ENTR1	5/121	203/21916	0.00542175	0.0211644
Dsc2a*	CC	GO:0005923	bicellular tight junction	CLDN1/CXADR/DLG1/EPCAM	4/121	130/21916	0.00588495	0.022432
Dsc2a*	CC	GO:0098562	cytoplasmic side of membrane	DLG1/EPB41/JUP/PALM/PKP4	5/121	213/21916	0.00661868	0.0246489
Dsc2a*	CC	GO:0045211	postsynaptic membrane	COMT/CRKL/DLG1/NECTIN3/UTRN/SCRIB	6/121	303/21916	0.00678281	0.0249731
Dsc2a*	CC	GO:1904813	ficolin-1-rich granule lumen	JUP/PNP/PSMC2/CSNK2B	4/121	146/21916	0.0088	0.0309913
Dsc2a*	CC	GO:0042383	sarcolemma	BSG/DLG1/ITGB1/UTRN	4/121	149/21916	0.00943471	0.0328693
Dsc2a*	CC	GO:0019898	extrinsic component of membrane	CRKL/CTNNA1/CTNND1/JUP/PACSIN2/SCRIB	6/121	328/21916	0.00981224	0.0338209
Dsc2a*	CC	GO:0031968	organelle outer membrane	CHCHD3/CYB5A/EMD/PGRMC1/SPART	5/121	241/21916	0.0109352	0.0365259
Dsc2a*	CC	GO:0019867	outer membrane	CHCHD3/CYB5A/EMD/PGRMC1/SPART	5/121	243/21916	0.0113026	0.0373678
Dsc2a*	CC	GO:0098800	inner mitochondrial membrane protein complex	CHCHD3/COX4I1/NDUFA2/NDUFC2	4/121	168/21916	0.01415	0.0449471
Dsc2a*	CC	GO:0048475	coated membrane	CLINT1/AP1S1/EPS15L1	3/121	93/21916	0.0148587	0.0458498
Pkp2a*	BP	GO:0006457	protein folding	BAG2/CRYAB/DNAJB1/DNAJB7/DNAJB6/HSPA1B/HSPA1A/HSPA5/HSPA8/NUDCD2/HSPB1/PFDN6	12/45	229/20870	4.76799e-14	5.08744e-11
Pkp2a*	BP	GO:0051085	chaperone cofactor-dependent protein refolding	DNAJB1/HSPA1B/HSPA1A/HSPA5/HSPA8	5/45	44/20870	3.78023e-08	1.186e-05
Pkp2a*	BP	GO:0006986	response to unfolded protein	DNAJB1/HSPA1B/HSPA1A/HSPA5/HSPA8/HSPB1/STUB1	7/45	158/20870	4.44611e-08	1.186e-05
Pkp2a*	BP	GO:0090084	negative regulation of inclusion body assembly	DNAJB1/DNAJB6/HSPA1B/HSPA1A	4/45	20/20870	8.90804e-08	1.50085e-05
Pkp2a*	BP	GO:0034605	cellular response to heat	DNAJB1/DNAJB6/HSPA1B/HSPA1A/STUB1	5/45	86/20870	1.13354e-06	0.000109954
Pkp2a*	BP	GO:0070841	inclusion body assembly	DNAJB1/DNAJB6/HSPA1B/HSPA1A	4/45	41/20870	1.80149e-06	0.000160182
Pkp2a*	BP	GO:0070432	regulation of nucleotide-binding oligomerization domain containing 2 signaling pathway	ERBIN/HSPA1B/HSPA1A	3/45	16/20870	5.14388e-06	0.000412388
Pkp2a*	BP	GO:0034620	cellular response to unfolded protein	HSPA1B/HSPA1A/HSPA5/HSPA8/STUB1	5/45	118/20870	5.41091e-06	0.000412388
Pkp2a*	BP	GO:0031647	regulation of protein stability	BAG2/CRYAB/HSPA1B/HSPA1A/HSPA8/SEC16A/STUB1	7/45	341/20870	7.78069e-06	0.000553466
Pkp2a*	BP	GO:0051131	chaperone-mediated protein complex assembly	HSPA1A/PFDN6/STUB1	3/45	31/20870	4.03649e-05	0.00215347
Pkp2a*	BP	GO:0035872	nucleotide-binding domain, leucine rich repeat containing receptor signaling pathway	ERBIN/HSPA1B/HSPA1A	3/45	34/20870	5.34935e-05	0.00259443
Pkp2a*	BP	GO:0006979	response to oxidative stress	CRK/CRYAB/MAP1LC3A/HSPA1B/HSPA1A/PLEKHA1/HSPB1	7/45	493/20870	8.20455e-05	0.00361446
Pkp2a*	BP	GO:0031396	regulation of protein ubiquitination	BAG2/HSPA1B/HSPA1A/HSPA5/STUB1	5/45	232/20870	0.000138251	0.00541092
Pkp2a*	BP	GO:0038127	ERBB signaling pathway	ERBIN/FAM83B/CHMP6/STUB1	4/45	123/20870	0.000141992	0.00541092
Pkp2a*	BP	GO:0019058	viral life cycle	HSPA1B/HSPA1A/HSPA8/NECTIN2/USP6NL/CHMP6	6/45	390/20870	0.00018027	0.00663268
Pkp2a*	BP	GO:1901800	positive regulation of proteasomal protein catabolic process	BAG2/HSPA1B/HSPA1A/STUB1	4/45	134/20870	0.000197399	0.00702083
Pkp2a*	BP	GO:0045104	intermediate filament cytoskeleton organization	DNAJB6/ERBIN/PKP2	3/45	55/20870	0.000227221	0.00771765
Pkp2a*	BP	GO:0045103	intermediate filament-based process	DNAJB6/ERBIN/PKP2	3/45	56/20870	0.000239721	0.00771765
Pkp2a*	BP	GO:0043618	regulation of transcription from RNA polymerase II promoter in response to stress	DNAJB1/HSPA1A/HSPA5	3/45	57/20870	0.000252658	0.00771765
Pkp2a*	BP	GO:0062207	regulation of pattern recognition receptor signaling pathway	ERBIN/HSPA1B/HSPA1A/ZDHHC5	4/45	143/20870	0.000253156	0.00771765
Pkp2a*	BP	GO:1902903	regulation of supramolecular fiber organization	ACTR3/CRYAB/HSPA1B/HSPA1A/HSPA8/PFDN6	6/45	423/20870	0.000279165	0.00827414
Pkp2a*	BP	GO:0042542	response to hydrogen peroxide	CRK/CRYAB/MAP1LC3A/PLEKHA1	4/45	151/20870	0.000311523	0.00898364
Pkp2a*	BP	GO:0062208	positive regulation of pattern recognition receptor signaling pathway	HSPA1B/HSPA1A/ZDHHC5	3/45	68/20870	0.000425644	0.0103219
Pkp2a*	BP	GO:0090063	positive regulation of microtubule nucleation	HSPA1B/HSPA1A	2/45	15/20870	0.000468895	0.011118
Pkp2a*	BP	GO:0061684	chaperone-mediated autophagy	HSPA8/STUB1	2/45	16/20870	0.000535145	0.012413
Pkp2a*	BP	GO:0034599	cellular response to oxidative stress	MAP1LC3A/HSPA1B/HSPA1A/PLEKHA1/HSPB1	5/45	317/20870	0.000581703	0.0124278
Pkp2a*	BP	GO:0000910	cytokinesis	ACTR3/PKP4/CHMP6/ENTR1	4/45	180/20870	0.000605019	0.0124278
Pkp2a*	BP	GO:0006527	arginine catabolic process	DDAH1/OAT	2/45	17/20870	0.000605666	0.0124278
Pkp2a*	BP	GO:1905907	negative regulation of amyloid fibril formation	CRYAB/PFDN6	2/45	17/20870	0.000605666	0.0124278
Pkp2a*	BP	GO:1903265	positive regulation of tumor necrosis factor-mediated signaling pathway	HSPA1B/HSPA1A	2/45	19/20870	0.00075945	0.0144702
Pkp2a*	BP	GO:0030512	negative regulation of transforming growth factor beta receptor signaling pathway	HSPA1A/HSPA5/STUB1	3/45	87/20870	0.000874881	0.0163771
Pkp2a*	BP	GO:1905906	regulation of amyloid fibril formation	CRYAB/PFDN6	2/45	22/20870	0.00102171	0.0184774
Pkp2a*	BP	GO:0043393	regulation of protein binding	BAG2/CRK/EPB41/STUB1	4/45	212/20870	0.00111299	0.0194682
Pkp2a*	BP	GO:0062197	cellular response to chemical stress	MAP1LC3A/HSPA1B/HSPA1A/PLEKHA1/HSPB1	5/45	368/20870	0.00113566	0.0195443
Pkp2a*	BP	GO:1901673	regulation of mitotic spindle assembly	HSPA1B/HSPA1A	2/45	27/20870	0.00154187	0.0241937
Pkp2a*	BP	GO:0071480	cellular response to gamma radiation	CRYAB/HSPA5	2/45	33/20870	0.00230041	0.0331695
Pkp2a*	BP	GO:0071560	cellular response to transforming growth factor beta stimulus	CRK/HSPA1A/HSPA5/STUB1	4/45	262/20870	0.00241433	0.0343479
Pkp2a*	BP	GO:0071559	response to transforming growth factor beta	CRK/HSPA1A/HSPA5/STUB1	4/45	268/20870	0.00261992	0.0358392
Pkp2a*	BP	GO:0090630	activation of GTPase activity	CRK/USP6NL/TAX1BP3	3/45	134/20870	0.00301593	0.0391059
Pkp2a*	BP	GO:0034976	response to endoplasmic reticulum stress	HSPA1A/HSPA5/SEC16A/STUB1	4/45	290/20870	0.0034768	0.0417326
Pkp2a*	BP	GO:0045648	positive regulation of erythrocyte differentiation	HSPA1B/HSPA1A	2/45	42/20870	0.00370534	0.0438529
Pkp2a*	BP	GO:0033120	positive regulation of RNA splicing	HSPA1A/HSPA8	2/45	43/20870	0.00388078	0.0450086
Pkp2a*	BP	GO:0022602	ovulation cycle process	HSPA5/PLEKHA1	2/45	45/20870	0.00424306	0.0476562
Pkp2a*	BP	GO:0016050	vesicle organization	ANXA8L1/NECTIN2/CHMP6/SNAP23	4/45	311/20870	0.0044568	0.0495355
Pkp2a*	BP	GO:1990000	amyloid fibril formation	CRYAB/PFDN6	2/45	47/20870	0.00462043	0.0498769
Pkp2a*	BP	GO:0021762	substantia nigra development	HSPA5/SEC16A	2/45	48/20870	0.00481474	0.0498769
Pkp2a*	BP	GO:0030866	cortical actin cytoskeleton organization	EPB41/EPB41L1	2/45	48/20870	0.00481474	0.0498769
Pkp2a*	BP	GO:2001240	negative regulation of extrinsic apoptotic signaling pathway in absence of ligand	HSPA1B/HSPA1A	2/45	48/20870	0.00481474	0.0498769
Pkp2a*	MF	GO:0044183	protein binding involved in protein folding	DNAJB1/DNAJB7/DNAJB6/HSPA1B/HSPA1A/HSPA5/HSPA8/HSPB1	8/48	51/20678	2.69523e-13	3.74637e-11
Pkp2a*	MF	GO:0051082	unfolded protein binding	CRYAB/DNAJB1/DNAJB7/DNAJB6/HSPA1B/HSPA1A/HSPA5/HSPA8/NUDCD2/PFDN6	10/48	142/20678	8.86084e-13	6.15829e-11
Pkp2a*	MF	GO:0051087	chaperone binding	BAG2/DNAJB1/DNAJB7/DNAJB6/HSPA5/HSPA8/PFDN6/STUB1	8/48	122/20678	3.60594e-10	1.67075e-08
Pkp2a*	MF	GO:0031072	heat shock protein binding	BAG2/DNAJB1/DNAJB6/HSPA1B/HSPA1A/HSPA5/HSPA8/STUB1	8/48	156/20678	2.55973e-09	8.89507e-08
Pkp2a*	MF	GO:0051787	misfolded protein binding	HSPA1B/HSPA1A/HSPA5/HSPA8/STUB1	5/48	47/20678	7.75531e-08	2.15597e-06
Pkp2a*	MF	GO:0031625	ubiquitin protein ligase binding	BAG2/CRK/MAP1LC3A/HSPA1B/HSPA1A/HSPA5/HSPA8/STUB1	8/48	350/20678	1.30071e-06	3.0133e-05
Pkp2a*	MF	GO:0055131	C3HC4-type RING finger domain binding	HSPA1B/HSPA1A/HSPA8	3/48	14/20678	4.19695e-06	7.2922e-05
Pkp2a*	MF	GO:0140545	ATP-dependent protein disaggregase activity	HSPA1B/HSPA1A/HSPA8	3/48	15/20678	5.23763e-06	8.08923e-05
Pkp2a*	MF	GO:0005543	phospholipid binding	ANXA5/ANXA8L1/MAP1LC3A/EPB41/HSPA8/PLEKHA5/ARHGAP32	7/48	483/20678	0.000116775	0.00162318
Pkp2a*	MF	GO:0045296	cadherin binding	DNAJB1/HSPA1A/HSPA5/HSPA8/PKP2/PKP4	6/48	356/20678	0.000166472	0.0021036
Pkp2a*	MF	GO:0047485	protein N-terminus binding	EPB41/HSPA1B/HSPA1A/CHMP6	4/48	129/20678	0.000227426	0.00263436
Pkp2a*	MF	GO:0001618	virus receptor activity	HSPA1B/HSPA1A/NECTIN2	3/48	93/20678	0.00131566	0.0134714
Pkp2a*	MF	GO:0140272	exogenous protein binding	HSPA1B/HSPA1A/NECTIN2	3/48	94/20678	0.00135683	0.0134714
Pkp2a*	MF	GO:0046875	ephrin receptor binding	CRK/EFNB1	2/48	28/20678	0.00191914	0.0175792
Pkp2a*	MF	GO:0060090	molecular adaptor activity	CRK/HSPA8/PKP2/SNAP23/STUB1	5/48	389/20678	0.00202351	0.0175792
Pkp2a*	MF	GO:0005200	structural constituent of cytoskeleton	ACTR3/EPB41/ERBIN	3/48	117/20678	0.00253671	0.0205485
Pkp2a*	MF	GO:0001671	ATPase activator activity	DNAJB1/DNAJB6	2/48	33/20678	0.00266096	0.0205485
Pkp2a*	MF	GO:0048156	tau protein binding	BAG2/STUB1	2/48	46/20678	0.00511696	0.0374346
Pkp2a*	MF	GO:0016887	ATPase activity	HSPA1B/HSPA1A/HSPA5/HSPA8	4/48	309/20678	0.00567582	0.0388593
Pkp2a*	MF	GO:0030674	protein binding, bridging	CRK/HSPA8/SNAP23/STUB1	4/48	312/20678	0.00587083	0.0388593
Pkp2a*	MF	GO:0005080	protein kinase C binding	PKP2/HSPB1	2/48	58/20678	0.0080291	0.0446418
Pkp2a*	CC	GO:0030055	cell-substrate junction	ACTR3/ANXA5/ERBIN/HSPA1B/HSPA1A/HSPA5/HSPA8/NECTIN2/HSPB1/SNAP23	10/47	486/21916	6.50884e-08	1.01538e-05
Pkp2a*	CC	GO:0005925	focal adhesion	ACTR3/ANXA5/HSPA1B/HSPA1A/HSPA5/HSPA8/NECTIN2/HSPB1/SNAP23	9/47	479/21916	6.88095e-07	5.36714e-05
Pkp2a*	CC	GO:0099572	postsynaptic specialization	CRYAB/DNAJB1/EPB41/HSPA8/PKP4/PLEKHA5/ARHGAP32	7/47	387/21916	1.73543e-05	0.000902423
Pkp2a*	CC	GO:0030057	desmosome	DSG3/PKP2/PKP4	3/47	30/21916	3.6034e-05	0.00112426
Pkp2a*	CC	GO:0101031	chaperone complex	BAG2/HSPA8/STUB1	3/47	30/21916	3.6034e-05	0.00112426
Pkp2a*	CC	GO:0032279	asymmetric synapse	CRYAB/DNAJB1/EPB41/PKP4/PLEKHA5/ARHGAP32	6/47	364/21916	0.000121749	0.00271326
Pkp2a*	CC	GO:0098984	neuron to neuron synapse	CRYAB/DNAJB1/EPB41/PKP4/PLEKHA5/ARHGAP32	6/47	392/21916	0.000182103	0.00328925
Pkp2a*	CC	GO:0001533	cornified envelope	DSG3/PKP2/PKP4	3/47	52/21916	0.000189764	0.00328925
Pkp2a*	CC	GO:0030018	Z disc	CRYAB/DNAJB6/HSPB1/STUB1	4/47	138/21916	0.000217569	0.00339408
Pkp2a*	CC	GO:0005912	adherens junction	NECTIN2/PKP2/PKP4/SNAP23	4/47	185/21916	0.000660266	0.00811732
Pkp2a*	CC	GO:0044291	cell-cell contact zone	NECTIN2/PKP2/PKP4	3/47	80/21916	0.000676443	0.00811732
Pkp2a*	CC	GO:0016234	inclusion body	HSPA1B/HSPA1A/STUB1	3/47	95/21916	0.00111427	0.0124162
Pkp2a*	CC	GO:1904813	ficolin-1-rich granule lumen	HSPA1B/HSPA1A/HSPA8	3/47	146/21916	0.00378984	0.0328453
PG*	BP	GO:1990778	protein localization to cell periphery	AFDN/BSG/CLTC/NECTIN3/PKP2/PKP3/VAMP3/VAMP5/ANK3/CLSTN1/DLG1/EPB41/EPB41L2/JUP/SCRIB/PALM	16/89	360/20870	2.48308e-12	4.66323e-09
PG*	BP	GO:0072659	protein localization to plasma membrane	AFDN/BSG/CLTC/NECTIN3/PKP2/PKP3/VAMP3/VAMP5/ANK3/DLG1/JUP/SCRIB/PALM	13/89	310/20870	6.82108e-10	6.40499e-07
PG*	BP	GO:1903829	positive regulation of cellular protein localization	GNL3/IQGAP1/IPO5/LARP7/MSN/NMT1/ANK3/APC/DLG1/EPB41/EPB41L2/JUP	12/89	303/20870	6.18289e-09	2.90287e-06
PG*	BP	GO:0007043	cell-cell junction assembly	AFDN/CTNNA1/CTNND1/PKP2/PKP3/PKP4/APC/DLG1/JUP	9/89	161/20870	2.9004e-08	9.33795e-06
PG*	BP	GO:0061951	establishment of protein localization to plasma membrane	AFDN/NECTIN3/VAMP3/VAMP5/ANK3/SCRIB	6/89	65/20870	3.42213e-07	8.03346e-05
PG*	BP	GO:0098901	regulation of cardiac muscle cell action potential	CXADR/PKP2/DLG1/JUP	4/89	28/20870	5.85011e-06	0.0011127
PG*	BP	GO:0007163	establishment or maintenance of cell polarity	ACTR3/CRK/CRKL/CTNNA1/ERBIN/MSN/DLG1/SCRIB	8/89	228/20870	5.92493e-06	0.0011127
PG*	BP	GO:0099072	regulation of postsynaptic membrane neurotransmitter receptor levels	CTNND1/ERBIN/CLSTN1/DLG1/SCRIB	5/89	66/20870	9.1668e-06	0.0014346
PG*	BP	GO:0010811	positive regulation of cell-substrate adhesion	CRK/CRKL/HSD17B12/IQGAP1/UTRN/JUP	6/89	125/20870	1.58417e-05	0.00228852
PG*	BP	GO:0072594	establishment of protein localization to organelle	HSPA5/IPO5/MACROH2A1/NMT1/HK2/JUP/PEX3/SCRIB/SEC61G/SRP72	10/89	447/20870	2.0641e-05	0.00259784
PG*	BP	GO:0098911	regulation of ventricular cardiac muscle cell action potential	PKP2/DLG1/JUP	3/89	13/20870	2.07883e-05	0.00259784
PG*	BP	GO:0090136	epithelial cell-cell adhesion	CTNNA1/CYP1B1/JUP	3/89	17/20870	4.88196e-05	0.00509351
PG*	BP	GO:0030866	cortical actin cytoskeleton organization	DLG1/EPB41/EPB41L1/EPB41L2	4/89	48/20870	5.2093e-05	0.00514898
PG*	BP	GO:0051656	establishment of organelle localization	ACTR3/EML4/LRPPRC/MYO1B/MYO1E/SNAP23/DLG1/NECTIN2/SCRIB	9/89	413/20870	6.70533e-05	0.00572391
PG*	BP	GO:0007289	spermatid nucleus differentiation	HMGB2/SRPK1/NECTIN2	3/89	22/20870	0.000108868	0.00851895
PG*	BP	GO:0006892	post-Golgi vesicle-mediated transport	MYO1B/SNAP23/VAMP3/VAMP5/ANK3	5/89	116/20870	0.000139187	0.0104558
PG*	BP	GO:0030865	cortical cytoskeleton organization	DLG1/EPB41/EPB41L1/EPB41L2	4/89	69/20870	0.000216191	0.0156156
PG*	BP	GO:0030048	actin filament-based movement	MYO1B/MYO1E/PKP2/DLG1/JUP	5/89	132/20870	0.000254475	0.0177002
PG*	BP	GO:0032388	positive regulation of intracellular transport	ANP32B/IPO5/MSN/NMT1/ANK3/JUP	6/89	213/20870	0.000302591	0.0195769
PG*	BP	GO:0031589	cell-substrate adhesion	CRK/CRKL/HSD17B12/IQGAP1/UTRN/VAMP3/JUP/LAMC1	8/89	402/20870	0.000320393	0.0195769
PG*	BP	GO:0098876	vesicle-mediated transport to the plasma membrane	VAMP3/VAMP5/ANK3/CLSTN1/SCRIB	5/89	150/20870	0.000458367	0.0269004
PG*	BP	GO:0086005	ventricular cardiac muscle cell action potential	PKP2/DLG1/JUP	3/89	37/20870	0.000524474	0.0289695
PG*	BP	GO:0062237	protein localization to postsynapse	CLSTN1/DLG1/SCRIB	3/89	39/20870	0.000613096	0.0311188
PG*	BP	GO:1903115	regulation of actin filament-based movement	PKP2/DLG1/JUP	3/89	41/20870	0.000710747	0.0333696
PG*	BP	GO:0002028	regulation of sodium ion transport	PKP2/UTRN/ANK3/DLG1	4/89	95/20870	0.000731835	0.0335216
PG*	BP	GO:0008360	regulation of cell shape	CRK/MSN/DLG1/EPB41/PALM	5/89	170/20870	0.000808282	0.034633
PG*	BP	GO:0090316	positive regulation of intracellular protein transport	ANP32B/IPO5/NMT1/ANK3/JUP	5/89	170/20870	0.000808282	0.034633
PG*	BP	GO:0007156	homophilic cell adhesion via plasma membrane adhesion molecules	BSG/DSG3/NECTIN3/CLSTN1/NECTIN2	5/89	171/20870	0.000829863	0.034633
PG*	BP	GO:1902946	protein localization to early endosome	MSN/SCRIB	2/89	11/20870	0.000964598	0.0377399
PG*	BP	GO:1902414	protein localization to cell junction	NECTIN3/CLSTN1/DLG1/SCRIB	4/89	103/20870	0.000990418	0.0379593
PG*	BP	GO:0072015	glomerular visceral epithelial cell development	IQGAP1/MYO1E	2/89	12/20870	0.00115431	0.0433558
PG*	BP	GO:0034728	nucleosome organization	ANP32B/ANP32E/HMGB2/MACROH2A1/SET	5/89	188/20870	0.00126652	0.0440695
PG*	BP	GO:1905475	regulation of protein localization to membrane	CLTC/CRKL/NMT1/ANK3/DLG1	5/89	189/20870	0.00129662	0.0440695
PG*	BP	GO:0034446	substrate adhesion-dependent cell spreading	CRK/CRKL/VAMP3/LAMC1	4/89	112/20870	0.00135144	0.0440695
PG*	BP	GO:0001771	immunological synapse formation	MSN/DLG1	2/89	14/20870	0.00158274	0.0487277
PG*	BP	GO:0072683	T cell extravasation	CRK/CRKL	2/89	14/20870	0.00158274	0.0487277
PG*	BP	GO:0022037	metencephalon development	CRK/CRKL/HSPA5/SCRIB	4/89	118/20870	0.00163776	0.0496084
PG*	MF	GO:0045296	cadherin binding	AFDN/BSG/CRKL/CTNNA1/CTNND1/HSPA5/IQGAP1/MYO1B/PKP2/PKP3/PKP4/SLC3A2/ABI1/ANK3/DLG1/JUP/SCRIB	17/89	356/20678	1.72463e-13	5.26011e-11
PG*	MF	GO:0005200	structural constituent of cytoskeleton	ACTR3/ERBIN/MSN/TUBB2B/TUBB2A/ANK3/EPB41	7/89	117/20678	7.27781e-07	6.79023e-05
PG*	MF	GO:0003779	actin binding	ACTR3/AFDN/CTNNA1/IQGAP1/MSN/MYO1B/MYO1E/PDLIM7/UTRN/EPB41/EPB41L1/EPB41L2	12/89	473/20678	8.60165e-07	6.79023e-05
PG*	MF	GO:0060090	molecular adaptor activity	CRK/CRKL/IQGAP1/PKP2/SNAP23/VAMP3/ABI1/ANK3/DLG1/JUP/PEX3	11/89	389/20678	8.90522e-07	6.79023e-05
PG*	MF	GO:0098632	cell-cell adhesion mediator activity	BSG/CXADR/PKP2/PKP3/JUP	5/89	49/20678	2.16554e-06	0.000132098
PG*	MF	GO:0098631	cell adhesion mediator activity	BSG/CXADR/PKP2/PKP3/JUP	5/89	59/20678	5.49639e-06	0.0002794
PG*	MF	GO:0030674	protein binding, bridging	CRK/CRKL/IQGAP1/SNAP23/VAMP3/ABI1/ANK3/JUP/PEX3	9/89	312/20678	7.97215e-06	0.000345006
PG*	MF	GO:0045294	alpha-catenin binding	PKP2/PKP3/JUP	3/89	10/20678	9.04933e-06	0.000345006
PG*	MF	GO:0086080	protein binding involved in heterotypic cell-cell adhesion	CXADR/PKP2/JUP	3/89	11/20678	1.24041e-05	0.00042036
PG*	MF	GO:0051015	actin filament binding	ACTR3/AFDN/CTNNA1/IQGAP1/MYO1B/MYO1E/UTRN	7/89	234/20678	6.80935e-05	0.00207685
PG*	MF	GO:0030507	spectrin binding	ANK3/EPB41/EPB41L2	3/89	28/20678	0.000233571	0.00647628
PG*	MF	GO:0035591	signaling adaptor activity	CRK/CRKL/IQGAP1/ABI1	4/89	82/20678	0.000434125	0.011034
PG*	MF	GO:0005543	phospholipid binding	ANXA5/ANXA8L1/IQGAP1/MYO1B/MYO1E/PLEKHA5/ARHGAP32/EPB41	8/89	483/20678	0.00112948	0.0248556
PG*	MF	GO:0005095	GTPase inhibitor activity	IQGAP1/IPO5	2/89	13/20678	0.00138539	0.0248556
PG*	MF	GO:0045295	gamma-catenin binding	CTNNA1/APC	2/89	13/20678	0.00138539	0.0248556
PG*	MF	GO:0005516	calmodulin binding	AKAP12/IQGAP1/MYO1B/MYO1E/EPB41	5/89	211/20678	0.0021875	0.037066
PG*	MF	GO:0000400	four-way junction DNA binding	HMGB2/HMGB3	2/89	17/20678	0.00238867	0.0383445
PG*	MF	GO:0008301	DNA binding, bending	HMGB2/HMGB3	2/89	18/20678	0.00267975	0.0408662
PG*	CC	GO:0005912	adherens junction	AFDN/CTNNA1/CTNND1/CXADR/MYO1E/NECTIN3/PKP2/PDLIM7/PKP3/PKP4/SNAP23/APC/DLG1/JUP/NECTIN2/SCRIB	16/89	185/21916	3.55252e-17	9.84048e-15
PG*	CC	GO:0044291	cell-cell contact zone	AFDN/CTNNA1/NECTIN3/PKP2/PKP4/VAMP5/ANK3/DLG1/JUP/NECTIN2/SCRIB	11/89	80/21916	2.18086e-14	3.02049e-12
PG*	CC	GO:0030055	cell-substrate junction	ACTR3/AKAP12/ANXA5/BSG/CLTC/CTNNA1/ERBIN/HSPA5/IQGAP1/MSN/PDLIM7/SNAP23/EPB41L2/JUP/NECTIN2	15/89	486/21916	1.05566e-09	9.74727e-08
PG*	CC	GO:0005925	focal adhesion	ACTR3/AKAP12/ANXA5/BSG/CLTC/CTNNA1/HSPA5/IQGAP1/MSN/PDLIM7/SNAP23/EPB41L2/JUP/NECTIN2	14/89	479/21916	8.02791e-09	5.55933e-07
PG*	CC	GO:0043296	apical junction complex	CTNNA1/CTNND1/CXADR/NECTIN3/ANK3/APC/DLG1/JUP/NECTIN2	9/89	153/21916	1.22792e-08	6.80267e-07
PG*	CC	GO:0016323	basolateral plasma membrane	BSG/CXADR/ERBIN/MSN/SLC3A2/ANK3/DLG1/EPB41/SCRIB/PALM	10/89	256/21916	8.97983e-08	3.55345e-06
PG*	CC	GO:0030057	desmosome	DSG3/PKP2/PKP3/PKP4/JUP	5/89	30/21916	1.29662e-07	4.48956e-06
PG*	CC	GO:0014069	postsynaptic density	CTNND1/NECTIN3/PKP4/PLEKHA5/ABI1/ARHGAP32/CLSTN1/DLG1/EPB41/SCRIB/PALM	11/89	359/21916	2.28263e-07	6.3229e-06
PG*	CC	GO:0032279	asymmetric synapse	CTNND1/NECTIN3/PKP4/PLEKHA5/ABI1/ARHGAP32/CLSTN1/DLG1/EPB41/SCRIB/PALM	11/89	364/21916	2.62001e-07	6.59766e-06
PG*	CC	GO:0045178	basal part of cell	BSG/CXADR/ERBIN/MSN/SLC3A2/ANK3/DLG1/EPB41/SCRIB/PALM	10/89	301/21916	4.01631e-07	9.27098e-06
PG*	CC	GO:0098984	neuron to neuron synapse	CTNND1/NECTIN3/PKP4/PLEKHA5/ABI1/ARHGAP32/CLSTN1/DLG1/EPB41/SCRIB/PALM	11/89	392/21916	5.45892e-07	1.08009e-05
PG*	CC	GO:0001533	cornified envelope	DSG3/PKP2/PKP3/PKP4/JUP	5/89	52/21916	2.20428e-06	4.07057e-05
PG*	CC	GO:0016342	catenin complex	CTNNA1/CTNND1/APC/JUP	4/89	32/21916	8.37597e-06	0.000145009
PG*	CC	GO:0030175	filopodium	CXADR/MSN/MYO1B/UTRN/ABI1/PALM	6/89	124/21916	1.15029e-05	0.000177017
PG*	CC	GO:0005604	basement membrane	ERBIN/DLG1/LAMC1/LAMC2/VWA1	5/89	96/21916	4.50572e-05	0.000656887
PG*	CC	GO:0019898	extrinsic component of membrane	CRKL/CTNNA1/CTNND1/IQGAP1/NMT1/APC/JUP/SCRIB	8/89	328/21916	5.69911e-05	0.000789327
PG*	CC	GO:0098858	actin-based cell projection	CXADR/MSN/MYO1B/MYO1E/UTRN/ABI1/PALM	7/89	249/21916	7.00853e-05	0.000924458
PG*	CC	GO:0031252	cell leading edge	ACTR3/CTNNA1/CTNND1/IQGAP1/PDLIM7/ABI1/APC/SCRIB/PALM	9/89	451/21916	9.06051e-05	0.00113541
PG*	CC	GO:0042470	melanosome	BSG/CLTC/HSPA5/PDIA4/SLC3A2	5/89	128/21916	0.000176151	0.00178034
PG*	CC	GO:0048770	pigment granule	BSG/CLTC/HSPA5/PDIA4/SLC3A2	5/89	128/21916	0.000176151	0.00178034
PG*	CC	GO:0030496	midbody	CTNND1/GNL3/EML4/HSPA5/IQGAP1/PKP4	6/89	203/21916	0.000179962	0.00178034
PG*	CC	GO:0031594	neuromuscular junction	CRKL/UTRN/ANK3/DLG1	4/89	73/21916	0.000223318	0.00209234
PG*	CC	GO:0098562	cytoplasmic side of membrane	IQGAP1/PKP4/DLG1/EPB41/JUP/PALM	6/89	213/21916	0.000233338	0.00209234
PG*	CC	GO:0045211	postsynaptic membrane	CRKL/NECTIN3/UTRN/ANK3/CLSTN1/DLG1/SCRIB	7/89	303/21916	0.000235714	0.00209234
PG*	CC	GO:0070160	tight junction	AFDN/CXADR/ANK3/APC/DLG1	5/89	137/21916	0.000241715	0.00209234
PG*	CC	GO:0097060	synaptic membrane	CRKL/NECTIN3/UTRN/ANK3/CLSTN1/DLG1/SCRIB/PALM	8/89	414/21916	0.000281794	0.00231723
PG*	CC	GO:0005938	cell cortex	AKAP12/CTNND1/UTRN/ARHGAP32/EPB41/EPB41L2/LAMC2	7/89	322/21916	0.000340533	0.00269508
PG*	CC	GO:0005874	microtubule	CLTC/EML4/IQGAP1/LRPPRC/TUBB2B/TUBB2A/APC/DLG1	8/89	466/21916	0.000616893	0.00474665
PG*	CC	GO:0008540	proteasome regulatory particle, base subcomplex	PSMC1/PSMC2	2/89	10/21916	0.00071843	0.00523697
PG*	CC	GO:0045121	membrane raft	BSG/CRK/CTNNA1/CXADR/IQGAP1/SLC25A5/DLG1	7/89	382/21916	0.000935819	0.00632248
PG*	CC	GO:0098857	membrane microdomain	BSG/CRK/CTNNA1/CXADR/IQGAP1/SLC25A5/DLG1	7/89	382/21916	0.000935819	0.00632248
PG*	CC	GO:0030426	growth cone	CTNND1/CXADR/IQGAP1/ABI1/COPA	5/89	187/21916	0.000997016	0.00657556
PG*	CC	GO:0099243	extrinsic component of synaptic membrane	CRKL/SCRIB	2/89	12/21916	0.00104814	0.00659852
PG*	CC	GO:0030427	site of polarized growth	CTNND1/CXADR/IQGAP1/ABI1/COPA	5/89	193/21916	0.00114754	0.00706375
PG*	CC	GO:0033268	node of Ranvier	ANK3/DLG1	2/89	15/21916	0.00165433	0.00996197
PG*	CC	GO:0099634	postsynaptic specialization membrane	NECTIN3/CLSTN1/DLG1/SCRIB	4/89	129/21916	0.0019011	0.0112043
PG*	CC	GO:0042383	sarcolemma	BSG/UTRN/ANK3/DLG1	4/89	149/21916	0.00320267	0.0177428
PG*	CC	GO:0098978	glutamatergic synapse	CTNND1/ERBIN/PLEKHA5/CLSTN1/DLG1/SCRIB	6/89	368/21916	0.00388305	0.0210903
PG*	CC	GO:0031527	filopodium membrane	UTRN/PALM	2/89	24/21916	0.00424656	0.0226211
PG*	CC	GO:0046930	pore complex	AFDN/SLC25A5	2/89	26/21916	0.00497422	0.0255159
PG*	CC	GO:0098685	Schaffer collateral - CA1 synapse	AKAP12/CTNND1/TUBB2B	3/89	88/21916	0.00553928	0.0278978
PG*	CC	GO:0005902	microvillus	MSN/MYO1B/MYO1E	3/89	100/21916	0.00788288	0.038308
PG*	CC	GO:0098686	hippocampal mossy fiber to CA3 synapse	CTNND1/NECTIN3	2/89	34/21916	0.00840762	0.0394089
PG*	CC	GO:0150034	distal axon	CTNND1/CXADR/IQGAP1/ABI1/COPA	5/89	308/21916	0.00843092	0.0394089
PG*	CC	GO:0043197	dendritic spine	CTNND1/ARHGAP32/CLSTN1/PALM	4/89	197/21916	0.00853623	0.0394089
PG*	CC	GO:0044309	neuron spine	CTNND1/ARHGAP32/CLSTN1/PALM	4/89	198/21916	0.00868573	0.0394418
PG*	CC	GO:0062023	collagen-containing extracellular matrix	ANXA5/ERBIN/DLG1/LAMC1/LAMC2/VWA1	6/89	455/21916	0.0105844	0.0472884
