# Supplementary material for: Proximity Mapping of Desmosomes Reveals a Striking Shift in Their Molecular Neighborhood Associated With Maturation
Source: Mol Cell Proteomics. 2024 Feb 10;23(3):100735. doi: 10.1016/j.mcpro.2024.100735 (PMC10943070; doi:10.1016/j.mcpro.2024.100735)
Supplement: Supplemental Table S5 [file mmc6.xlsx]

## Sheet: Table S5
Table S5. List of primers used to clone desmosomal BioID constructs.
Primers’ name	Sequence
BirA-myc.for	AATTCAAAGGAGGTACCCACCACCATGGACAAGGACAACACC
BirA-myc.rev	AGGTAGATATCGCGGTACCCCCTAGAGATCCTCTTCTGAGATGAGTTTTTG
myc-BirA.for	AATTCAAAGGAGGTACCCACGCCACCATGGAACAAAAACTCATCT
myc-BirA.rev	AGGTAGATATCGCGGTACCCTCAGCGGTTTAAACTTAAGCTTGG
Dsc2a.for	CCTACCATCCACTCGACACACCCGCCAGCGGCCGCTGCCAATGGAGGCAGCCCGC
Dsc2a.rev	CCATGGTGGTGGGTACCTCCTTTGAATTCGAGAGCTCGGATCTCTTCATGCATGCTTCTGCTAG
Pkp2a.for	AGTGGATCCGAGCTCGGTACCAAGCTTAAGTTTAAACCGCATGGCAGCCCCCGG
Pkp2a.rev	AGGTAGATATCGCGGTACCCTCAGCGGTTTAAACTTAAGCTTGG
PG-BirA.for	CCTACCATCCACTCGACACACCCGCCAGCGGCCGCTGCCAATGGAGGTGATGAACCTGATGGAG
PG-BirA.rev	CCATGGTGGTGGGTACCTCCTTTGAATTCGAGAGCTCGGAGGCCAGCATGTGGTCT
BirA-PG.for	AGTGGATCCGAGCTCGGTACCAAGCTTAAGTTTAAACCGCATGGAGGTGATGAACCTGATGGAG
BirA-PG.rev	GACAACTTCTAGAAACCTCGAGGTAGATATCGCGGTACCCCTAGGCCAGCATGTGGTCTG
